# Supplementary material for: 1-(4-Chloro­phen­yl)-3-(2-meth­oxy­anilino)propan-1-one
Source: Acta Crystallogr Sect E Struct Rep Online. 2011 Jan 12;67(Pt 2):o315. doi: 10.1107/S1600536810054449 (PMC3051662; doi:10.1107/S1600536810054449)
Supplement: Supplementary file 1 [file e-67-0o315-sup1.cif]

##############################################################################
###                                                                        ###
###        Electronic paper (Acta Crystallographica Section E)             ###
###                                                                        ###
##############################################################################
#                                                                            #
# This CIF contains the data in a paper accepted for publication in Acta     #
# Crystallographica Section E. It conforms to the requirements of Notes      #
# for Authors for Section E, and has been peer reviewed under the auspices   #
# of the IUCr Commission on Journals.                                        #
#                                                                            #
# Full details of the Crystallographic Information File format               #
# are given in the paper "The Crystallographic Information File (CIF):       #
# a New Standard Archive File for Crystallography" by S. R. Hall, F. H.      #
# Allen and I. D. Brown [Acta Cryst. (1991), A47, 655-685].                  #
#                                                                            #
# The current version of the core CIF dictionary is obtainable from          #
# ftp://ftp.iucr.org/pub/cif_core.dic. The current version number is 2.4.    #
#                                                                            #
# Software is freely available for graphical display of the structure(s) in  #
# this CIF.  For information consult the CIF home page http://www.iucr.org/  #
# cif/home.html                                                              #
#                                                                            #
# This file may be used for bona fide research purposes within the           #
# scientific community so long as proper attribution is given to the journal # 
# article from which it was obtained.                                        #
#                                                                            #
##############################################################################
                                             
data_global
_audit_creation_method     SHELXL-97
_journal_date_recd_electronic     2010-12-16
_journal_date_accepted     2010-12-27
_journal_name_full     'Acta Crystallographica, Section E'
_journal_year     2011
_journal_volume     67
_journal_issue      2
_journal_page_first     o315
_journal_page_last     o315
_journal_paper_category     QO
_journal_coeditor_code     HB5773
_publ_contact_author_name     'Teresa Gonz\'alez'
_publ_contact_author_address
;
Centro de Qu\'imica
Instituto Venezolano de Investigaciones Cient\'ificas
Apartado 21827
Caracas 1020-A
Venezuela
;
_publ_contact_author_email     'tegonzal@ivic.gob.ve, tegonzal1969@gmail.com'
_publ_contact_author_fax     '(58-212)5041350'
_publ_contact_author_phone     '(58-212)5041353'
_publ_section_title
;
1-(4-Chlorophenyl)-3-(2-methoxyanilino)propan-1-one
;
loop_
    _publ_author_name
    _publ_author_footnote
    _publ_author_address
    'Llovera, Ligia' .
;
Laboratorio 223, Departamento de Qu\'imica
Universidad Simon Bolivar (USB)
Apartado 47206
Caracas 1080-A
Venezuela
;
    'Pavel Anzenbacher Jr' .
;
Department of Chemistry
Center for Photochemical Sciences
Bowling Green State University (BGSU)
Bowling Green, OH 43-403,
USA
;
    'L\'opez, Sim\'on E.' .
;
Laboratorio 223, Departamento de Qu\'imica
Universidad Simon Bolivar (USB)
Apartado 47206
Caracas 1080-A
Venezuela
;
    'Gonz\'alez, Teresa' .
;
Centro de Qu\'imica
Instituto Venezolano de Investigaciones Cient\'ificas
Apartado 21827
Caracas 1020-A
Venezuela
;
data_I
_chemical_name_systematic
;
1-(4-Chlorophenyl)-3-(2-methoxyanilino)propan-1-one
;
_chemical_name_common     ?
_chemical_formula_moiety     'C16 H16 Cl N O2'
_chemical_formula_sum     'C16 H16 Cl N O2'
_chemical_formula_iupac     'C16 H16 Cl N O2'
_chemical_formula_weight     289.75
_chemical_melting_point     ?
_symmetry_cell_setting     orthorhombic
_symmetry_space_group_name_H-M     'P b c a'
_symmetry_space_group_name_Hall     '-P 2ac 2ab'
loop_
    _symmetry_equiv_pos_as_xyz
    'x, y, z'
    '-x+1/2, y+1/2, z'
    'x, -y+1/2, z+1/2'
    '-x+1/2, -y, z+1/2'
    '-x, -y, -z'
    'x-1/2, -y-1/2, -z'
    '-x, y-1/2, -z-1/2'
    'x-1/2, y, -z-1/2'
_cell_length_a     7.1690(6)
_cell_length_b     14.4303(11)
_cell_length_c     28.667(3)
_cell_angle_alpha     90.00
_cell_angle_beta     90.00
_cell_angle_gamma     90.00
_cell_volume     2965.6(4)
_cell_formula_units_Z     8
_cell_measurement_reflns_used     13752
_cell_measurement_theta_min     2.8416
_cell_measurement_theta_max     56.0898
_cell_measurement_temperature     293(2)
_exptl_crystal_description     'Block'
_exptl_crystal_colour     'Yellow'
_exptl_crystal_size_max     0.48
_exptl_crystal_size_mid     0.36
_exptl_crystal_size_min     0.20
_exptl_crystal_density_diffrn     1.298
_exptl_crystal_density_meas     ?
_exptl_crystal_density_method     'not measured'
_exptl_crystal_F_000     1216
_exptl_absorpt_coefficient_mu     0.258
_exptl_absorpt_correction_type     multi-scan
_exptl_absorpt_process_details     '(REQAB; Jacobson, 1998)'
_exptl_absorpt_correction_T_min     0.927
_exptl_absorpt_correction_T_max     0.950
_exptl_special_details
;
;
_diffrn_ambient_temperature     293(2)
_diffrn_radiation_type     MoK\a
_diffrn_radiation_wavelength     0.71070
_diffrn_radiation_source     'fine-focus sealed tube'
_diffrn_radiation_monochromator     graphite
_diffrn_measurement_device_type     'Rigaku AFC-7S Mercury'
_diffrn_measurement_device     'Mercury (2x2 bin mode)'
_diffrn_measurement_method     '\w '
_diffrn_detector_area_resol_mean     ?
_diffrn_reflns_number     31012
_diffrn_reflns_av_R_equivalents     0.0572
_diffrn_reflns_av_sigmaI/netI     0.0350
_diffrn_reflns_theta_min     2.82
_diffrn_reflns_theta_max     28.04
_diffrn_reflns_theta_full     25.00
_diffrn_measured_fraction_theta_max     0.843
_diffrn_measured_fraction_theta_full     0.990
_diffrn_reflns_limit_h_min     -8
_diffrn_reflns_limit_h_max     8
_diffrn_reflns_limit_k_min     -17
_diffrn_reflns_limit_k_max     13
_diffrn_reflns_limit_l_min     -34
_diffrn_reflns_limit_l_max     34
_diffrn_standards_number     0
_diffrn_standards_interval_count     0
_diffrn_standards_interval_time     0
_diffrn_standards_decay_%     0
_refine_special_details
;
Refinement of <i>F</i>^2^ against ALL reflections. The weighted <i>R</i>-factor
<i>wR</i> and goodness of fit <i>S</i> are based on <i>F</i>^2^, conventional
<i>R</i>-factors <i>R</i> are based on <i>F</i>, with <i>F</i> set to zero for
negative <i>F</i>^2^. The threshold expression of <i>F</i>^2^ >
\s(<i>F</i>^2^) is used only for calculating <i>R</i>-factors(gt) <i>etc</i>.
and is not relevant to the choice of reflections for refinement.
<i>R</i>-factors based on <i>F</i>^2^ are statistically about twice as large
as those based on <i>F</i>, and <i>R</i>- factors based on ALL data will be
even larger.
;
_reflns_number_total     3035
_reflns_number_gt     2016
_reflns_threshold_expression     I>2\s(I)
_refine_ls_structure_factor_coef     Fsqd
_refine_ls_matrix_type     full
_refine_ls_R_factor_all     0.1161
_refine_ls_R_factor_gt     0.0769
_refine_ls_wR_factor_gt     0.1784
_refine_ls_wR_factor_ref     0.1981
_refine_ls_goodness_of_fit_ref     1.138
_refine_ls_restrained_S_all     1.138
_refine_ls_number_reflns     3035
_refine_ls_number_parameters     182
_refine_ls_number_restraints     0
_refine_ls_hydrogen_treatment     constr
_refine_ls_weighting_scheme     calc
_refine_ls_weighting_details
         'calc w=1/[\s^2^(Fo^2^)+(0.0693P)^2^+1.9230P] where P=(Fo^2^+2Fc^2^)/3'
_atom_sites_solution_hydrogens     geom
_atom_sites_solution_primary     direct
_atom_sites_solution_secondary     difmap
_refine_ls_shift/su_max     0.000
_refine_ls_shift/su_mean     0.000
_refine_diff_density_max     0.162
_refine_diff_density_min     -0.257
_refine_ls_extinction_method     'SHELXTL (Sheldrick, 2008)'
_refine_ls_extinction_coef     0.0045(11)
_refine_ls_extinction_expression
                                  'Fc^*^=kFc[1+0.001xFc^2^\l^3^/sin(2\q)]^-1/4^'
loop_
    _atom_type_symbol
    _atom_type_description
    _atom_type_scat_dispersion_real
    _atom_type_scat_dispersion_imag
    _atom_type_scat_source
    'C' 'C' 0.0033 0.0016
                         'International Tables Vol C Tables 4.2.6.8 and 6.1.1.4'
    'H' 'H' 0.0000 0.0000
                         'International Tables Vol C Tables 4.2.6.8 and 6.1.1.4'
    'N' 'N' 0.0061 0.0033
                         'International Tables Vol C Tables 4.2.6.8 and 6.1.1.4'
    'O' 'O' 0.0106 0.0060
                         'International Tables Vol C Tables 4.2.6.8 and 6.1.1.4'
    'Cl' 'Cl' 0.1484 0.1585
                         'International Tables Vol C Tables 4.2.6.8 and 6.1.1.4'
_computing_data_collection     'CrystalClear (Rigaku/MSC, 2005)'
_computing_cell_refinement     'CrystalClear (Rigaku/MSC, 2005)'
_computing_data_reduction     'CrystalClear (Rigaku/MSC, 2005)'
_computing_structure_solution
;
CrystalStructure (Rigaku/MSC, 2005) and SHELXTL (Sheldrick,
2008)
;
_computing_structure_refinement     'SHELXTL (Sheldrick, 2008)'
_computing_molecular_graphics
;
SHELXTL (Sheldrick, 2008) and DIAMOND (Brandenburg, 1999)
;
_computing_publication_material
;
SHELXTL (Sheldrick, 2008) and PLATON (Spek, 2009)
;
loop_
    _atom_site_type_symbol
    _atom_site_label
    _atom_site_fract_x
    _atom_site_fract_y
    _atom_site_fract_z
    _atom_site_U_iso_or_equiv
    _atom_site_adp_type
    _atom_site_calc_flag
    _atom_site_refinement_flags
    _atom_site_occupancy
    _atom_site_disorder_assembly
    _atom_site_disorder_group
    Cl Cl1 0.69107(15) 0.62967(7) 0.61228(4) 0.0854(4) Uani d . 1 . .
    O O1 0.4661(4) 0.2337(2) 0.30790(9) 0.0883(9) Uani d . 1 . .
    O O2 0.9890(4) 0.25566(16) 0.49786(9) 0.0727(7) Uani d . 1 . .
    N N1 0.7477(5) 0.2272(2) 0.36535(10) 0.0684(8) Uani d . 1 . .
    H H1 0.6749 0.2852 0.3609 0.103 Uiso d R 1 . .
    C C1 0.7033(5) 0.1459(2) 0.34171(11) 0.0623(9) Uani d . 1 . .
    C C2 0.5513(6) 0.1488(3) 0.31054(12) 0.0690(10) Uani d . 1 . .
    C C3 0.5005(7) 0.0718(3) 0.28559(14) 0.0866(13) Uani d . 1 . .
    H H3A 0.4010 0.0746 0.2648 0.104 Uiso calc R 1 . .
    C C4 0.5979(9) -0.0100(3) 0.29143(16) 0.1005(16) Uani d . 1 . .
    H H4A 0.5628 -0.0626 0.2748 0.121 Uiso calc R 1 . .
    C C5 0.7461(9) -0.0141(3) 0.32167(16) 0.0958(15) Uani d . 1 . .
    H H5A 0.8109 -0.0695 0.3254 0.115 Uiso calc R 1 . .
    C C6 0.8003(6) 0.0638(3) 0.34675(13) 0.0783(11) Uani d . 1 . .
    H H6A 0.9018 0.0607 0.3669 0.094 Uiso calc R 1 . .
    C C7 0.3001(8) 0.2415(4) 0.28063(18) 0.123(2) Uani d . 1 . .
    H H7A 0.2579 0.3046 0.2809 0.185 Uiso calc R 1 . .
    H H7B 0.2051 0.2023 0.2935 0.185 Uiso calc R 1 . .
    H H7C 0.3257 0.2229 0.2491 0.185 Uiso calc R 1 . .
    C C8 0.8471(5) 0.2253(2) 0.40935(12) 0.0654(9) Uani d . 1 . .
    H H8A 0.9791 0.2153 0.4038 0.078 Uiso calc R 1 . .
    H H8B 0.8010 0.1748 0.4285 0.078 Uiso calc R 1 . .
    C C9 0.8179(5) 0.3165(2) 0.43408(11) 0.0573(8) Uani d . 1 . .
    H H9A 0.8793 0.3651 0.4164 0.069 Uiso calc R 1 . .
    H H9B 0.6855 0.3304 0.4346 0.069 Uiso calc R 1 . .
    C C10 0.8898(5) 0.3180(2) 0.48287(11) 0.0554(8) Uani d . 1 . .
    C C11 0.8363(4) 0.3968(2) 0.51434(11) 0.0541(8) Uani d . 1 . .
    C C12 0.8721(5) 0.3894(2) 0.56181(12) 0.0667(10) Uani d . 1 . .
    H H12A 0.9276 0.3360 0.5735 0.080 Uiso calc R 1 . .
    C C13 0.8258(5) 0.4607(3) 0.59179(12) 0.0697(10) Uani d . 1 . .
    H H13A 0.8488 0.4551 0.6236 0.084 Uiso calc R 1 . .
    C C14 0.7456(5) 0.5401(2) 0.57432(12) 0.0605(9) Uani d . 1 . .
    C C15 0.7108(5) 0.5491(2) 0.52753(13) 0.0621(9) Uani d . 1 . .
    H H15A 0.6576 0.6032 0.5159 0.074 Uiso calc R 1 . .
    C C16 0.7554(5) 0.4773(2) 0.49781(12) 0.0580(8) Uani d . 1 . .
    H H16A 0.7306 0.4831 0.4661 0.070 Uiso calc R 1 . .
loop_
    _atom_site_aniso_label
    _atom_site_aniso_U_11
    _atom_site_aniso_U_22
    _atom_site_aniso_U_33
    _atom_site_aniso_U_12
    _atom_site_aniso_U_13
    _atom_site_aniso_U_23
    Cl1 0.0803(8) 0.0852(7) 0.0905(8) 0.0111(5) -0.0050(5) -0.0216(5)
    O1 0.093(2) 0.092(2) 0.0794(19) 0.0084(16) -0.0267(15) -0.0150(14)
    O2 0.0761(17) 0.0629(15) 0.0790(16) 0.0129(12) -0.0181(13) 0.0009(12)
    N1 0.086(2) 0.0609(17) 0.0581(17) -0.0038(15) -0.0151(16) 0.0005(13)
    C1 0.076(2) 0.062(2) 0.0493(19) -0.0098(18) 0.0071(17) 0.0004(15)
    C2 0.085(3) 0.071(2) 0.051(2) -0.013(2) 0.0041(19) -0.0045(17)
    C3 0.104(3) 0.089(3) 0.067(3) -0.026(3) 0.005(2) -0.011(2)
    C4 0.148(5) 0.080(3) 0.074(3) -0.035(3) 0.017(3) -0.016(2)
    C5 0.148(5) 0.058(2) 0.081(3) 0.001(3) 0.024(3) 0.002(2)
    C6 0.100(3) 0.065(2) 0.070(2) -0.001(2) 0.008(2) 0.0031(19)
    C7 0.114(4) 0.147(5) 0.109(4) 0.022(3) -0.050(3) -0.021(3)
    C8 0.065(2) 0.066(2) 0.064(2) -0.0021(17) -0.0099(18) -0.0009(16)
    C9 0.0517(19) 0.061(2) 0.059(2) -0.0049(15) -0.0056(15) 0.0038(15)
    C10 0.0472(18) 0.0536(19) 0.065(2) -0.0073(15) -0.0069(15) 0.0057(15)
    C11 0.0432(17) 0.0570(19) 0.062(2) -0.0058(14) -0.0074(15) 0.0039(15)
    C12 0.073(2) 0.062(2) 0.065(2) 0.0093(17) -0.0146(18) 0.0044(16)
    C13 0.077(2) 0.078(2) 0.054(2) 0.0080(19) -0.0122(18) -0.0015(18)
    C14 0.0523(19) 0.061(2) 0.068(2) -0.0029(16) -0.0025(17) -0.0043(16)
    C15 0.056(2) 0.0540(19) 0.076(2) -0.0010(15) -0.0092(17) 0.0093(17)
    C16 0.0564(19) 0.058(2) 0.060(2) -0.0017(15) -0.0091(16) 0.0050(15)
_geom_special_details
;
All e.s.d.'s (except the e.s.d. in the dihedral angle between two l.s. planes)
are estimated using the full covariance matrix. The cell e.s.d.'s are taken
into account individually in the estimation of e.s.d.'s in distances, angles
and torsion angles; correlations between e.s.d.'s in cell parameters are only
used when they are defined by crystal symmetry. An approximate (isotropic)
treatment of cell e.s.d.'s is used for estimating e.s.d.'s involving l.s.
planes.
;
loop_
    _geom_bond_atom_site_label_1
    _geom_bond_atom_site_label_2
    _geom_bond_site_symmetry_2
    _geom_bond_distance
    _geom_bond_publ_flag
    Cl1 C14 . 1.734(3) ?
    O1 C2 . 1.371(4) ?
    O1 C7 . 1.428(5) ?
    O2 C10 . 1.224(4) ?
    N1 C1 . 1.392(4) ?
    N1 C8 . 1.449(4) ?
    N1 H1 . 0.9952 ?
    C1 C6 . 1.381(5) ?
    C1 C2 . 1.410(5) ?
    C2 C3 . 1.370(5) ?
    C3 C4 . 1.382(7) ?
    C3 H3A . 0.9300 ?
    C4 C5 . 1.373(7) ?
    C4 H4A . 0.9300 ?
    C5 C6 . 1.390(6) ?
    C5 H5A . 0.9300 ?
    C6 H6A . 0.9300 ?
    C7 H7A . 0.9600 ?
    C7 H7B . 0.9600 ?
    C7 H7C . 0.9600 ?
    C8 C9 . 1.510(4) ?
    C8 H8A . 0.9700 ?
    C8 H8B . 0.9700 ?
    C9 C10 . 1.491(4) ?
    C9 H9A . 0.9700 ?
    C9 H9B . 0.9700 ?
    C10 C11 . 1.501(5) ?
    C11 C16 . 1.382(4) ?
    C11 C12 . 1.389(5) ?
    C12 C13 . 1.381(5) ?
    C12 H12A . 0.9300 ?
    C13 C14 . 1.377(5) ?
    C13 H13A . 0.9300 ?
    C14 C15 . 1.371(5) ?
    C15 C16 . 1.379(5) ?
    C15 H15A . 0.9300 ?
    C16 H16A . 0.9300 ?
loop_
    _geom_angle_atom_site_label_1
    _geom_angle_atom_site_label_2
    _geom_angle_atom_site_label_3
    _geom_angle_site_symmetry_1
    _geom_angle_site_symmetry_3
    _geom_angle
    _geom_angle_publ_flag
    C2 O1 C7 . . 118.2(3) ?
    C1 N1 C8 . . 121.3(3) ?
    C1 N1 H1 . . 121.8 ?
    C8 N1 H1 . . 112.7 ?
    C6 C1 N1 . . 123.8(3) ?
    C6 C1 C2 . . 118.8(3) ?
    N1 C1 C2 . . 117.4(3) ?
    C3 C2 O1 . . 125.3(4) ?
    C3 C2 C1 . . 120.8(4) ?
    O1 C2 C1 . . 113.9(3) ?
    C2 C3 C4 . . 119.7(4) ?
    C2 C3 H3A . . 120.1 ?
    C4 C3 H3A . . 120.1 ?
    C5 C4 C3 . . 120.3(4) ?
    C5 C4 H4A . . 119.9 ?
    C3 C4 H4A . . 119.9 ?
    C4 C5 C6 . . 120.6(4) ?
    C4 C5 H5A . . 119.7 ?
    C6 C5 H5A . . 119.7 ?
    C1 C6 C5 . . 119.9(4) ?
    C1 C6 H6A . . 120.0 ?
    C5 C6 H6A . . 120.0 ?
    O1 C7 H7A . . 109.5 ?
    O1 C7 H7B . . 109.5 ?
    H7A C7 H7B . . 109.5 ?
    O1 C7 H7C . . 109.5 ?
    H7A C7 H7C . . 109.5 ?
    H7B C7 H7C . . 109.5 ?
    N1 C8 C9 . . 108.9(3) ?
    N1 C8 H8A . . 109.9 ?
    C9 C8 H8A . . 109.9 ?
    N1 C8 H8B . . 109.9 ?
    C9 C8 H8B . . 109.9 ?
    H8A C8 H8B . . 108.3 ?
    C10 C9 C8 . . 113.9(3) ?
    C10 C9 H9A . . 108.8 ?
    C8 C9 H9A . . 108.8 ?
    C10 C9 H9B . . 108.8 ?
    C8 C9 H9B . . 108.8 ?
    H9A C9 H9B . . 107.7 ?
    O2 C10 C9 . . 121.3(3) ?
    O2 C10 C11 . . 119.6(3) ?
    C9 C10 C11 . . 119.1(3) ?
    C16 C11 C12 . . 118.6(3) ?
    C16 C11 C10 . . 122.5(3) ?
    C12 C11 C10 . . 118.9(3) ?
    C13 C12 C11 . . 120.5(3) ?
    C13 C12 H12A . . 119.7 ?
    C11 C12 H12A . . 119.7 ?
    C14 C13 C12 . . 119.6(3) ?
    C14 C13 H13A . . 120.2 ?
    C12 C13 H13A . . 120.2 ?
    C15 C14 C13 . . 120.8(3) ?
    C15 C14 Cl1 . . 120.1(3) ?
    C13 C14 Cl1 . . 119.1(3) ?
    C14 C15 C16 . . 119.4(3) ?
    C14 C15 H15A . . 120.3 ?
    C16 C15 H15A . . 120.3 ?
    C15 C16 C11 . . 121.1(3) ?
    C15 C16 H16A . . 119.4 ?
    C11 C16 H16A . . 119.4 ?
loop_
    _geom_hbond_atom_site_label_D
    _geom_hbond_atom_site_label_H
    _geom_hbond_atom_site_label_A
    _geom_hbond_site_symmetry_A
    _geom_hbond_distance_DH
    _geom_hbond_distance_HA
    _geom_hbond_distance_DA
    _geom_hbond_angle_DHA
    _geom_hbond_publ_flag
    C15 H15A O2 2_655 0.93 2.49 3.414(4) 171 yes
