# Supplementary material for: 1-(4-Chloro­phen­yl)-3-(2-meth­oxy­anilino)propan-1-one
Source: Acta Crystallogr Sect E Struct Rep Online. 2011 Jan 12;67(Pt 2):o315. doi: 10.1107/S1600536810054449 (PMC3051662; doi:10.1107/S1600536810054449)
Supplement: Supplementary file 2 [file e-67-0o315-Isup2.hkl]

# 
# h,k,l, Fc-squared, Fo-squared, sigma(Fo-squared) and status flag 
# 
data_I
_shelx_title '  _CD11908' 
_shelx_refln_list_code          4 
_shelx_F_calc_maximum      238.41 
_exptl_crystal_F_000      1216.00 
_reflns_d_resolution_high  0.7558 
 
loop_ 
 _symmetry_equiv_pos_as_xyz 
 'x, y, z' 
 '-x+1/2, y+1/2, z' 
 'x, -y+1/2, z+1/2' 
 '-x+1/2, -y, z+1/2' 
 '-x, -y, -z' 
 'x-1/2, -y-1/2, -z' 
 '-x, y-1/2, -z-1/2' 
 'x-1/2, y, -z-1/2' 
 
_cell_length_a     7.1690 
_cell_length_b    14.4303 
_cell_length_c    28.6666 
_cell_angle_alpha  90.000 
_cell_angle_beta   90.000 
_cell_angle_gamma  90.000 
 
_shelx_F_squared_multiplier     1.000 
 
loop_ 
 _refln_index_h 
 _refln_index_k 
 _refln_index_l 
 _refln_F_squared_calc 
 _refln_F_squared_meas 
 _refln_F_squared_sigma 
 _refln_observed_status 
   2   0   0    56840.97    60607.89    460.11 o 
   4   0   0     4063.41     4460.20     82.57 o 
   6   0   0      632.85      692.23     64.94 o 
   8   0   0        8.10       12.28      7.07 o 
   2   1   0    45628.79    47577.70    218.29 o 
   4   1   0     3251.24     3619.50     39.98 o 
   6   1   0      126.46      180.39     22.83 o 
   8   1   0       18.71        6.71      4.28 o 
   0   2   0     1078.63      861.65     24.46 o 
   2   2   0    12079.80    12065.54     61.41 o 
   4   2   0        0.78       -6.83      6.83 o 
   6   2   0      357.66      446.69     25.29 o 
   8   2   0        4.58        3.81     16.89 o 
   2   3   0     4249.66     4038.56     26.73 o 
   4   3   0     4548.35     5056.03     55.52 o 
   6   3   0       11.19       13.10     11.90 o 
   0   4   0     7600.00     7118.74     51.02 o 
   2   4   0      442.14      381.79     17.02 o 
   4   4   0     3957.08     4296.41     43.15 o 
   6   4   0      375.55      379.35     19.14 o 
   8   4   0      194.01      117.06     53.88 o 
   2   5   0     1749.73     1858.29     19.26 o 
   4   5   0       94.09       89.89      7.06 o 
   6   5   0      249.05      254.90     18.10 o 
   8   5   0        1.71       -1.90      7.96 o 
   2   6   0     2804.34     2898.69     26.66 o 
   4   6   0      270.19      221.57      9.22 o 
   6   6   0      364.59      388.31     28.60 o 
   8   6   0        5.34       11.07      7.48 o 
   2   7   0      357.74      402.10     16.41 o 
   4   7   0        3.45       13.62      3.60 o 
   6   7   0        6.97       22.00      6.73 o 
   8   7   0      120.14       67.49     33.09 o 
   0   8   0     5922.71     6311.06    133.33 o 
   2   8   0       23.11       22.12      4.58 o 
   4   8   0      135.19      121.52      8.77 o 
   6   8   0       65.16       64.14     13.98 o 
   2   9   0       93.43       80.06      5.20 o 
   4   9   0      251.52      293.95     14.40 o 
   6   9   0       68.27       76.20     12.75 o 
   0  10   0     2082.21     2228.11    184.82 o 
   2  10   0       37.73       31.07      5.17 o 
   4  10   0     1105.60     1162.33     42.51 o 
   6  10   0        0.02       11.33      9.52 o 
   2  11   0      585.14      646.31     19.12 o 
   4  11   0      108.10       92.70     10.58 o 
   6  11   0        9.65       11.50     10.33 o 
   0  12   0      188.94      109.38     27.31 o 
   2  12   0     1341.93     1536.74     29.11 o 
   4  12   0        4.13        6.92      5.44 o 
   6  12   0        0.67       -0.02      5.76 o 
   2  13   0       28.16       31.30      9.62 o 
   4  13   0      128.73      168.13     13.88 o 
   6  13   0       25.39       32.05     26.17 o 
   0  14   0       73.23       86.94     62.39 o 
   2  14   0        0.28      -10.92     16.93 o 
   4  14   0       38.09       20.18     16.39 o 
   6  14   0        6.47       -5.30     16.11 o 
   2  15   0      244.97      294.31     28.73 o 
   4  15   0       53.95       67.15     32.49 o 
   0  16   0       46.51       43.09     26.38 o 
   2  16   0       11.08        4.20     16.87 o 
   1   1   1     3849.34     3370.51     15.62 o 
   2   1   1      929.22      946.22     19.50 o 
   3   1   1       24.55       12.03      3.38 o 
   4   1   1       15.45       20.64      3.47 o 
   5   1   1      547.29      558.59     14.80 o 
   6   1   1      130.96      158.14     12.90 o 
   7   1   1      158.29      158.91     14.08 o 
   8   1   1        7.33       14.60      7.15 o 
   0   2   1     5396.86     5043.05     25.46 o 
   1   2   1     1470.62     1349.61     12.03 o 
   2   2   1     4189.02     3749.78     18.54 o 
   3   2   1     4608.57     4700.95     29.14 o 
   4   2   1       85.53       89.02      4.03 o 
   5   2   1      504.37      568.13     13.34 o 
   6   2   1       13.07       21.39      6.09 o 
   7   2   1       44.74       63.14     16.81 o 
   8   2   1       11.46       13.95      5.40 o 
   1   3   1     1687.69     1546.64     12.14 o 
   2   3   1     1090.09     1008.15     12.80 o 
   3   3   1       49.62       27.24      2.70 o 
   4   3   1     1362.71     1417.41     27.14 o 
   5   3   1      185.24      225.92      7.16 o 
   6   3   1      238.81      274.30     13.98 o 
   7   3   1        1.04        7.18      7.93 o 
   0   4   1      296.21      387.12     10.54 o 
   1   4   1       92.26       69.04      4.74 o 
   2   4   1      129.08      138.79      4.92 o 
   3   4   1       13.51       14.82      3.30 o 
   4   4   1      139.57      154.76      5.56 o 
   5   4   1       32.38       21.97      3.82 o 
   6   4   1      120.12      129.87     10.17 o 
   7   4   1       24.39       25.75      6.83 o 
   8   4   1        4.68       -0.47     11.76 o 
   1   5   1      381.97      373.67      8.15 o 
   2   5   1        9.91       12.82      1.98 o 
   3   5   1       55.01       63.74      3.43 o 
   4   5   1      155.33      121.46      5.87 o 
   5   5   1      134.22      129.64      7.16 o 
   6   5   1       47.74       34.79      6.22 o 
   7   5   1       66.91       58.84     10.18 o 
   8   5   1        1.05        9.79      5.82 o 
   0   6   1     3303.43     3220.63     26.67 o 
   1   6   1      455.07      351.04      8.14 o 
   2   6   1      239.90      251.31      7.37 o 
   3   6   1        5.99        4.01      3.38 o 
   4   6   1       40.74       29.45      3.68 o 
   5   6   1        7.28        9.21      3.41 o 
   6   6   1      140.73      149.99     11.21 o 
   7   6   1       56.05       54.03     10.56 o 
   8   6   1       12.49       22.85      8.10 o 
   1   7   1       12.85       14.75      1.96 o 
   2   7   1     3841.77     4423.88     24.80 o 
   3   7   1       11.94       17.95      2.20 o 
   4   7   1      227.47      230.43      7.65 o 
   5   7   1       94.11      100.37      7.44 o 
   6   7   1      218.65      267.31     12.37 o 
   7   7   1        0.28       15.64     11.66 o 
   8   7   1        0.32       19.12     10.98 o 
   0   8   1     2582.29     2652.78     27.06 o 
   1   8   1        1.31        3.99      1.98 o 
   2   8   1      315.69      282.51      8.13 o 
   3   8   1        2.99        4.02      2.74 o 
   4   8   1      130.95      138.17      7.48 o 
   5   8   1        3.43        7.32      2.39 o 
   6   8   1       12.64       34.82      7.40 o 
   7   8   1       13.02       17.95      5.59 o 
   1   9   1        3.99        5.27      1.79 o 
   2   9   1        0.51        2.82      2.88 o 
   3   9   1       82.37       87.60      5.10 o 
   4   9   1       87.95       69.20      6.11 o 
   5   9   1        3.03        8.42      3.94 o 
   6   9   1        0.63       11.32      3.88 o 
   7   9   1        0.58        6.48     25.52 o 
   0  10   1       97.38      106.37     11.95 o 
   1  10   1      655.98      772.60     14.25 o 
   2  10   1       77.04       68.92      3.90 o 
   3  10   1       13.07       11.86      3.36 o 
   4  10   1       10.18       19.89      3.21 o 
   5  10   1       25.68       13.69      2.70 o 
   6  10   1        8.32       13.22      5.37 o 
   7  10   1        8.81       10.45      5.98 o 
   1  11   1      189.44      213.08      8.21 o 
   2  11   1        0.04        3.36      4.20 o 
   3  11   1     1025.66     1235.33     30.12 o 
   4  11   1       41.37       19.95      4.99 o 
   5  11   1       37.21       17.09      6.66 o 
   6  11   1       27.74       24.68      6.19 o 
   7  11   1        6.51        5.77      3.39 o 
   0  12   1     1568.49     1670.96     80.22 o 
   1  12   1     2732.61     3117.86    160.67 o 
   2  12   1       24.64       21.51      3.65 o 
   3  12   1       79.19       69.74      6.45 o 
   4  12   1       59.23       35.98      6.37 o 
   5  12   1        8.09       13.85      3.90 o 
   6  12   1        0.02       14.23     10.31 o 
   7  12   1        0.02       10.20     15.96 o 
   1  13   1        3.67        0.94      8.67 o 
   2  13   1        1.82        7.22      4.71 o 
   3  13   1      160.59      197.94     14.12 o 
   4  13   1       14.57        5.78      7.00 o 
   5  13   1       40.14       37.14     11.23 o 
   6  13   1        0.21       11.81      7.20 o 
   0  14   1      157.73      208.95     19.89 o 
   1  14   1      175.07      214.70     19.77 o 
   2  14   1        3.25       20.18     12.07 o 
   3  14   1      111.24      106.23     10.73 o 
   4  14   1        8.22       18.28     10.18 o 
   5  14   1       13.68       20.70     15.51 o 
   6  14   1        5.01      -15.18     15.18 o 
   1  15   1       66.47       95.63     10.77 o 
   2  15   1       57.36       46.77     13.55 o 
   3  15   1       53.44       34.78     14.49 o 
   4  15   1        1.81       -7.35     14.22 o 
   5  15   1       29.16       37.32     20.95 o 
   0  16   1       34.43       45.87     12.58 o 
   1  16   1        0.16       13.76     11.71 o 
   2  16   1       12.51       16.57     10.84 o 
   3  16   1       52.09       27.95     22.65 o 
   1   0   2      197.81      158.02      9.58 o 
   2   0   2    10415.67     9723.16     64.22 o 
   3   0   2        1.86        2.61      7.32 o 
   4   0   2      280.40      298.58     15.68 o 
   5   0   2       97.48       91.96     11.26 o 
   6   0   2       73.85      102.62     16.96 o 
   7   0   2       70.24       99.59     32.79 o 
   8   0   2       37.41       21.65     11.54 o 
   1   1   2     6595.42     6052.48     22.55 o 
   2   1   2     8427.56     8073.45     35.50 o 
   3   1   2      313.34      260.51     10.17 o 
   4   1   2      350.10      299.08      8.18 o 
   5   1   2      869.14      806.24     18.39 o 
   6   1   2        9.65       29.12      8.82 o 
   7   1   2      104.96      103.27     12.86 o 
   8   1   2        1.59        7.49      4.51 o 
   0   2   2      109.57       52.23      4.59 o 
   1   2   2     6907.89     6411.06     23.27 o 
   2   2   2    12934.45    12855.47     45.10 o 
   3   2   2      965.78      924.56     17.01 o 
   4   2   2      665.64      665.82     13.37 o 
   5   2   2      134.55      127.57      8.79 o 
   6   2   2      182.04      182.83     14.45 o 
   7   2   2        2.24       27.08     10.18 o 
   8   2   2        0.46       13.14      8.21 o 
   1   3   2     3199.83     2788.65     20.56 o 
   2   3   2     3031.75     3018.04     24.28 o 
   3   3   2     5303.81     5474.12     33.19 o 
   4   3   2      782.09      777.94     21.77 o 
   5   3   2      412.79      423.27     13.19 o 
   6   3   2       87.20       81.63      8.65 o 
   7   3   2        2.17       13.72      6.72 o 
   8   3   2        0.14       13.93      4.57 o 
   0   4   2     1340.00     1122.41     15.34 o 
   1   4   2    10574.80    10360.83     31.74 o 
   2   4   2      718.95      675.94     18.82 o 
   3   4   2      864.69      879.77     31.36 o 
   4   4   2     1734.78     1913.70     26.60 o 
   5   4   2      350.10      335.18      9.51 o 
   6   4   2       45.04       35.34      5.20 o 
   7   4   2       14.67       24.65      7.01 o 
   8   4   2       20.15       22.60      7.60 o 
   1   5   2      428.69      351.05      7.45 o 
   2   5   2     1933.14     1981.49     14.21 o 
   3   5   2     1961.20     2061.30     18.99 o 
   4   5   2       18.79       21.12      3.12 o 
   5   5   2      201.11      207.47      8.94 o 
   6   5   2        3.55        8.17      4.20 o 
   7   5   2       23.30       28.84      7.12 o 
   8   5   2        0.51       -0.03      8.04 o 
   0   6   2       23.25       33.77      3.76 o 
   1   6   2      239.20      219.65      6.40 o 
   2   6   2      501.64      467.36     13.68 o 
   3   6   2      422.52      380.24     11.60 o 
   4   6   2       14.60       19.15      2.24 o 
   5   6   2        1.81       11.07      3.28 o 
   6   6   2       67.51       41.07     11.32 o 
   7   6   2       15.49       21.62      6.25 o 
   8   6   2        4.82        4.28      8.04 o 
   1   7   2      801.05      778.27      8.83 o 
   2   7   2       43.41       50.74      3.43 o 
   3   7   2      444.06      442.26     13.31 o 
   4   7   2        2.90       21.76      4.42 o 
   5   7   2       51.97       24.05      5.16 o 
   6   7   2       75.37       71.27     11.49 o 
   7   7   2        0.36       20.21      8.12 o 
   8   7   2       49.44       15.48     12.22 o 
   0   8   2      110.85      147.08      6.91 o 
   1   8   2     1132.80     1055.62      8.27 o 
   2   8   2      576.02      561.49     15.09 o 
   3   8   2        0.19        2.70      3.00 o 
   4   8   2       80.88       78.00      6.25 o 
   5   8   2      206.21      225.02      8.26 o 
   6   8   2      106.09       88.81     10.38 o 
   7   8   2      109.02       81.29     14.76 o 
   1   9   2      792.44      864.70     15.09 o 
   2   9   2       36.50       37.24      3.47 o 
   3   9   2     1128.88     1274.59     29.35 o 
   4   9   2        0.51        7.20      4.31 o 
   5   9   2      507.06      499.27     20.00 o 
   6   9   2       77.06       70.63      9.83 o 
   7   9   2       55.87       29.86     10.05 o 
   0  10   2        8.01       21.18      7.21 o 
   1  10   2      159.05      130.77      8.04 o 
   2  10   2        0.44        3.75      2.10 o 
   3  10   2      144.83      156.45      7.00 o 
   4  10   2      276.53      286.13      9.18 o 
   5  10   2       12.04        6.26      3.60 o 
   6  10   2       13.36       16.24      3.46 o 
   7  10   2        0.58        5.57      6.98 o 
   1  11   2        0.40       -1.15      3.23 o 
   2  11   2       56.31       60.43      3.72 o 
   3  11   2      252.28      251.42      7.33 o 
   4  11   2       69.83       46.84      5.51 o 
   5  11   2        2.02        6.69      4.89 o 
   6  11   2       14.37        8.84      3.86 o 
   7  11   2        2.11        4.91      6.66 o 
   0  12   2      266.42      380.86     25.72 o 
   1  12   2      998.19     1194.49     12.10 o 
   2  12   2      184.19      171.15      6.80 o 
   3  12   2      123.13      103.04      8.23 o 
   4  12   2        8.90        4.64      5.06 o 
   5  12   2        5.19       14.63      4.50 o 
   6  12   2        3.61        9.96     10.40 o 
   7  12   2        8.81       36.69     27.29 o 
   1  13   2       27.56       15.46      9.04 o 
   2  13   2       12.44       12.49      7.12 o 
   3  13   2       86.67      107.20      9.14 o 
   4  13   2        0.56       -5.89      7.69 o 
   5  13   2       58.43       67.77     12.84 o 
   6  13   2       11.04       20.93     16.19 o 
   0  14   2     1216.66     1308.56    118.74 o 
   1  14   2      179.94      176.20     15.13 o 
   2  14   2        2.57        8.40     14.43 o 
   3  14   2        1.33       17.62      7.68 o 
   4  14   2        1.47       15.34     10.15 o 
   5  14   2        1.62       11.56     11.01 o 
   6  14   2        0.85      -12.69     15.88 o 
   1  15   2        0.70        9.09     10.91 o 
   2  15   2      104.25       98.08     13.70 o 
   3  15   2       20.45       22.32     11.13 o 
   4  15   2        3.12       19.18     12.42 o 
   5  15   2        0.33       13.18      9.71 o 
   0  16   2        4.19       22.28     16.05 o 
   1  16   2       11.74       19.80     12.97 o 
   2  16   2       26.37       23.96     22.96 o 
   3  16   2        1.93      -16.27     41.39 o 
   4  16   2        2.49       22.23     20.42 o 
   1   1   3      432.95      365.55     12.16 o 
   2   1   3      676.21      707.06     15.12 o 
   3   1   3     2777.06     2789.83     26.32 o 
   4   1   3      778.11      755.36     26.57 o 
   5   1   3        5.87       21.98      5.01 o 
   6   1   3      262.79      321.92     17.77 o 
   7   1   3       27.54       25.72      7.37 o 
   8   1   3       30.08       22.44      5.90 o 
   0   2   3    13269.78    12156.47     52.31 o 
   1   2   3    25992.79    26267.20    101.22 o 
   2   2   3     1544.41     1359.93     14.65 o 
   3   2   3       21.95       22.28      4.24 o 
   4   2   3      884.95      911.24     21.84 o 
   5   2   3      144.65      163.40      9.47 o 
   6   2   3       38.86       45.29      7.10 o 
   7   2   3       56.05       46.14     13.23 o 
   8   2   3       53.21       46.80     12.04 o 
   1   3   3     1379.20     1092.66     11.21 o 
   2   3   3     3823.27     3644.68     18.27 o 
   3   3   3     2242.47     2257.05     24.48 o 
   4   3   3     1399.39     1386.65     28.77 o 
   5   3   3        0.40       33.77      6.67 o 
   6   3   3      175.51      177.81     14.44 o 
   7   3   3       12.33       26.08      6.22 o 
   8   3   3        2.28       20.39      6.07 o 
   0   4   3      863.79      794.57     47.19 o 
   1   4   3     2312.56     2208.74     16.92 o 
   2   4   3       41.17       27.05      2.02 o 
   3   4   3        1.33        2.02      4.23 o 
   4   4   3      801.94      914.57     22.56 o 
   5   4   3        4.14        9.02      4.91 o 
   6   4   3      111.82      135.90     10.56 o 
   7   4   3       19.00       20.31      6.97 o 
   8   4   3       51.80       21.32      7.35 o 
   1   5   3      416.55      457.29      7.22 o 
   2   5   3      243.07      194.63      6.98 o 
   3   5   3      906.03     1035.08     27.07 o 
   4   5   3      138.73      108.54      4.99 o 
   5   5   3      135.33      131.38      7.16 o 
   6   5   3       28.85       36.10      5.89 o 
   7   5   3        0.17       10.93      7.35 o 
   8   5   3        1.27        6.26      4.03 o 
   0   6   3     1625.30     1636.91     18.40 o 
   1   6   3     2900.06     3003.36     16.15 o 
   2   6   3      734.55      679.68     18.57 o 
   3   6   3        4.14       15.87      2.71 o 
   4   6   3      114.43      105.18      6.27 o 
   5   6   3       43.89       36.79      4.92 o 
   6   6   3      173.06      173.95     11.47 o 
   7   6   3      169.74      199.54     12.82 o 
   8   6   3       52.75       25.50     15.47 o 
   1   7   3      103.69      134.89      4.10 o 
   2   7   3      338.60      322.40      9.04 o 
   3   7   3       27.06       39.14      2.70 o 
   4   7   3      838.83      969.08     24.44 o 
   5   7   3       32.87       28.78      3.36 o 
   6   7   3       18.11       27.66      8.84 o 
   7   7   3        0.00       24.46      7.23 o 
   8   7   3        0.30        5.95      8.36 o 
   0   8   3     1398.44     1545.21     23.03 o 
   1   8   3       50.15       59.50      2.99 o 
   2   8   3      935.59     1106.59     12.40 o 
   3   8   3      117.40       98.60      5.27 o 
   4   8   3       27.50       26.33      3.06 o 
   5   8   3      174.45      169.63     12.70 o 
   6   8   3       21.73       20.34      5.56 o 
   7   8   3        0.08       16.86      5.73 o 
   1   9   3       62.37       69.66      4.16 o 
   2   9   3      114.82      111.44      6.06 o 
   3   9   3      148.61      166.29      7.65 o 
   4   9   3        0.35       16.40      4.35 o 
   5   9   3      192.40      197.56      8.84 o 
   6   9   3       49.64       24.49      6.14 o 
   7   9   3        3.46        9.35      5.78 o 
   0  10   3       49.75       36.52      5.39 o 
   1  10   3      131.08      153.06      9.57 o 
   2  10   3       75.03       86.27      4.79 o 
   3  10   3      393.78      428.46     13.05 o 
   4  10   3      120.36       97.93      7.03 o 
   5  10   3        4.98        5.25      2.72 o 
   6  10   3       11.23       15.33      5.46 o 
   7  10   3        0.09        9.23      6.19 o 
   1  11   3      116.34      122.61      9.26 o 
   2  11   3        1.48        2.58      3.90 o 
   3  11   3       50.23       29.54      3.41 o 
   4  11   3       26.38       16.53      4.82 o 
   5  11   3        3.47        8.93      4.83 o 
   6  11   3       43.52       17.86      6.76 o 
   7  11   3        5.80        3.96      8.37 o 
   0  12   3       44.91       42.95     11.92 o 
   1  12   3       24.32       21.28      4.54 o 
   2  12   3       52.26       36.90      4.59 o 
   3  12   3       98.27       75.12      8.32 o 
   4  12   3        3.17        5.43      2.48 o 
   5  12   3       27.37       17.61      4.53 o 
   6  12   3        0.13        5.84      5.25 o 
   7  12   3        1.98        3.88     13.38 o 
   1  13   3      220.32      220.71     11.42 o 
   2  13   3       33.55       28.49      6.12 o 
   3  13   3       23.71       24.51      6.86 o 
   4  13   3       10.81        9.61      8.42 o 
   5  13   3        1.39       24.44     10.79 o 
   6  13   3        3.79       30.39     23.04 o 
   0  14   3      344.43      438.01     40.38 o 
   1  14   3        0.52        3.54      9.65 o 
   2  14   3      191.45      201.53     20.60 o 
   3  14   3       52.70       60.41     11.87 o 
   4  14   3        0.31        6.41      8.57 o 
   5  14   3        8.50       11.11     19.45 o 
   6  14   3        1.90       -0.64     15.69 o 
   1  15   3        7.14       17.86      8.15 o 
   2  15   3       69.57       90.77     14.46 o 
   3  15   3        4.03       -6.31     13.92 o 
   4  15   3       54.94       50.93     17.95 o 
   5  15   3        2.19        8.98      8.22 o 
   0  16   3       13.45       33.51     11.97 o 
   1  16   3        0.23        8.80      9.11 o 
   2  16   3        0.05       -0.39     20.07 o 
   3  16   3       17.35       41.64     23.15 o 
   4  16   3        6.01       31.06     38.92 o 
   0   0   4       59.42       83.25      7.45 o 
   1   0   4    27650.77    28530.31    141.86 o 
   2   0   4    25614.56    26037.70    135.94 o 
   3   0   4     1805.14     1662.04     37.09 o 
   4   0   4       63.15       56.54      7.51 o 
   5   0   4      152.50      172.25     15.33 o 
   6   0   4       47.25       63.17     21.01 o 
   7   0   4       16.26       36.19     13.85 o 
   8   0   4      160.90       70.77     39.06 o 
   1   1   4    12630.79    12041.52     51.58 o 
   2   1   4       42.89       42.13      7.80 o 
   3   1   4      618.75      633.06     24.12 o 
   4   1   4      746.93      680.33     20.83 o 
   5   1   4      138.54      114.63      8.64 o 
   6   1   4       45.56       72.82     11.00 o 
   7   1   4        0.17        6.20      4.50 o 
   8   1   4        0.97        9.39      4.22 o 
   0   2   4      328.21      276.91     18.23 o 
   1   2   4    43351.29    44681.32    144.20 o 
   2   2   4     5620.58     5404.36     25.03 o 
   3   2   4      135.61      151.99      5.99 o 
   4   2   4       87.04       86.39      4.95 o 
   5   2   4        2.35       35.93      5.20 o 
   6   2   4      172.59      192.94     15.86 o 
   7   2   4       14.95       22.49     10.88 o 
   8   2   4        0.05        8.67      6.25 o 
   1   3   4     7987.51     7340.04     28.23 o 
   2   3   4      918.33      841.00     13.34 o 
   3   3   4     4179.47     4425.18     34.76 o 
   4   3   4      229.07      202.82      6.92 o 
   5   3   4      321.64      314.97     11.64 o 
   6   3   4      161.20      170.54     11.14 o 
   7   3   4        0.49       17.20      6.41 o 
   8   3   4        4.97       14.93      5.37 o 
   0   4   4    13613.25    12567.91     53.87 o 
   1   4   4     1345.58     1093.52     10.26 o 
   2   4   4      183.08      124.69      4.45 o 
   3   4   4      784.68      801.72     26.22 o 
   4   4   4     1141.34     1217.81     32.18 o 
   5   4   4       65.89       59.16      5.30 o 
   6   4   4       51.44       54.77      7.25 o 
   7   4   4      111.76      112.99     12.95 o 
   8   4   4       19.29       18.77      6.93 o 
   1   5   4      164.58      134.79      4.57 o 
   2   5   4      128.20      114.34      4.01 o 
   3   5   4      864.83      873.50     30.72 o 
   4   5   4      245.40      223.23      7.91 o 
   5   5   4        0.97       18.93      3.65 o 
   6   5   4      345.89      393.57     19.97 o 
   7   5   4       72.62       76.24     10.72 o 
   8   5   4        6.25       12.73      5.44 o 
   0   6   4      834.24      654.17     16.99 o 
   1   6   4       85.96       54.37      2.16 o 
   2   6   4     1071.02     1145.97     14.47 o 
   3   6   4      119.18      127.44      5.30 o 
   4   6   4      304.72      293.76      8.03 o 
   5   6   4      245.25      241.79     11.47 o 
   6   6   4      350.42      373.51     21.01 o 
   7   6   4        5.78       22.01      8.84 o 
   1   7   4       24.94       17.39      2.46 o 
   2   7   4       69.90       30.09      3.39 o 
   3   7   4      217.46      239.30      8.29 o 
   4   7   4       49.45       41.30      4.36 o 
   5   7   4       47.53       40.38      5.90 o 
   6   7   4        2.54       10.18      4.82 o 
   7   7   4        8.61       20.85      5.90 o 
   8   7   4       48.03       26.88     14.25 o 
   0   8   4      477.81      504.09     14.83 o 
   1   8   4      676.68      729.82      5.47 o 
   2   8   4     1317.74     1373.58     16.60 o 
   3   8   4       60.88       49.21      4.20 o 
   4   8   4       54.11       41.69      3.60 o 
   5   8   4       79.16       53.51      5.59 o 
   6   8   4        1.30       13.84      6.00 o 
   7   8   4        0.72        5.02      8.40 o 
   1   9   4        0.25        5.56      3.41 o 
   2   9   4      395.12      371.41     10.45 o 
   3   9   4      310.30      294.51     12.05 o 
   4   9   4      157.05      175.01      9.55 o 
   5   9   4       11.10       12.13      3.28 o 
   6   9   4        1.55        7.14      4.76 o 
   7   9   4        0.80        4.93      4.92 o 
   0  10   4      317.53      360.28     13.27 o 
   1  10   4      466.40      495.10     14.69 o 
   2  10   4      706.05      771.85     11.60 o 
   3  10   4      195.13      218.14      9.47 o 
   4  10   4       95.55       85.60      7.35 o 
   5  10   4       50.77       25.19      6.32 o 
   6  10   4        1.63       11.87      4.43 o 
   7  10   4        7.17        7.66      4.52 o 
   1  11   4      452.22      510.15     16.14 o 
   2  11   4       26.23       35.10      4.42 o 
   3  11   4        2.14        6.38      2.97 o 
   4  11   4       14.94       12.80      4.22 o 
   5  11   4        2.17       12.35      3.39 o 
   6  11   4       12.82       14.82      5.22 o 
   7  11   4        8.83        4.29      5.32 o 
   0  12   4     1342.69     1807.33     31.92 o 
   1  12   4      311.76      380.41     11.92 o 
   2  12   4        0.97        2.58      3.34 o 
   3  12   4       73.71       46.45      4.52 o 
   4  12   4        3.93        1.67      3.96 o 
   5  12   4        0.06       15.22      3.86 o 
   6  12   4       41.91       16.72      8.54 o 
   7  12   4        0.01       32.21     23.55 o 
   1  13   4        1.71        2.74      5.19 o 
   2  13   4      362.07      443.98     18.47 o 
   3  13   4       21.53       21.35      4.67 o 
   4  13   4       59.35       86.55     18.93 o 
   5  13   4       48.66       39.39     12.36 o 
   6  13   4        4.17       41.45     28.31 o 
   0  14   4      618.43      735.74    107.74 o 
   1  14   4       17.16       35.98      9.34 o 
   2  14   4       80.51      118.39     13.92 o 
   3  14   4        0.41      -14.05     17.16 o 
   4  14   4        4.10       20.47     11.57 o 
   5  14   4        7.22       -1.15     12.16 o 
   6  14   4        1.15       29.56     25.60 o 
   1  15   4       16.29       14.46      6.74 o 
   2  15   4        3.18       24.95     10.56 o 
   3  15   4        3.13       19.91     11.85 o 
   4  15   4       12.88       17.82      9.42 o 
   5  15   4        4.72       16.41     18.87 o 
   0  16   4        1.27       29.91     10.17 o 
   1  16   4        4.13       35.36      8.33 o 
   2  16   4       60.67       55.91     14.14 o 
   3  16   4        0.22       20.94     22.94 o 
   1   1   5    11232.38    10759.25     44.09 o 
   2   1   5      165.68      135.55      5.84 o 
   3   1   5       35.52       22.96      3.04 o 
   4   1   5       13.88       29.41      4.81 o 
   5   1   5      160.16      166.62     10.18 o 
   6   1   5       21.19       31.94      8.78 o 
   7   1   5        1.00        5.20      5.94 o 
   8   1   5       20.99       22.97      8.99 o 
   0   2   5     1766.68     1566.02     19.27 o 
   1   2   5    11050.90    10522.57     40.49 o 
   2   2   5     1491.07     1491.46     15.25 o 
   3   2   5      982.33      920.77     21.54 o 
   4   2   5      506.66      562.47     18.61 o 
   5   2   5      118.65      155.26      8.92 o 
   6   2   5      124.34      164.42     14.96 o 
   7   2   5        6.23       13.31      6.99 o 
   8   2   5        0.68        9.60      8.47 o 
   1   3   5     5222.85     5013.23     20.68 o 
   2   3   5     1420.79     1394.10     12.45 o 
   3   3   5     2250.43     2237.00     21.32 o 
   4   3   5      401.93      416.28     15.45 o 
   5   3   5      584.79      553.11     17.70 o 
   6   3   5      132.49      146.15     12.10 o 
   7   3   5       10.31       18.82      7.09 o 
   8   3   5        2.95       30.89     10.53 o 
   0   4   5     1086.54      990.00     17.06 o 
   1   4   5      305.98      273.73      9.14 o 
   2   4   5      460.99      399.14     13.28 o 
   3   4   5      158.97      158.57      5.76 o 
   4   4   5      168.14      224.13      9.50 o 
   5   4   5       91.07       70.52      6.11 o 
   6   4   5       45.71       36.70      8.96 o 
   7   4   5        0.70       21.13      7.58 o 
   8   4   5        2.55       11.07      6.16 o 
   1   5   5      540.36      502.52      9.11 o 
   2   5   5     2332.56     2483.96     18.09 o 
   3   5   5      819.34      842.89     24.63 o 
   4   5   5      101.81       89.08      5.26 o 
   5   5   5      598.14      590.00     18.29 o 
   6   5   5        0.38       21.36      6.14 o 
   7   5   5        2.07        5.76     11.80 o 
   8   5   5        0.13        6.93      7.24 o 
   0   6   5     8289.34     8810.34     65.51 o 
   1   6   5       67.36       50.77      2.27 o 
   2   6   5     2230.63     2500.27     18.30 o 
   3   6   5      328.03      305.81      8.77 o 
   4   6   5       23.07       48.54      3.95 o 
   5   6   5      619.39      658.84     20.56 o 
   6   6   5        1.55       23.43      9.22 o 
   7   6   5      376.15      373.75     34.45 o 
   1   7   5       35.80       40.15      2.58 o 
   2   7   5      890.65      878.66     17.90 o 
   3   7   5     1432.72     1593.38     23.71 o 
   4   7   5      383.64      409.82     13.29 o 
   5   7   5      119.32      126.06      8.48 o 
   6   7   5      136.44      138.75     10.60 o 
   7   7   5      134.99      147.24     29.13 o 
   8   7   5        7.66        9.59     12.40 o 
   0   8   5     1159.80     1381.34     23.17 o 
   1   8   5       65.88       81.29      2.86 o 
   2   8   5       77.58       91.63      4.11 o 
   3   8   5      464.76      515.72     12.87 o 
   4   8   5       40.27       43.27      4.06 o 
   5   8   5       89.00       60.85      7.50 o 
   6   8   5       14.66       20.07      6.77 o 
   7   8   5      170.43      107.79     15.32 o 
   1   9   5      713.13      787.05     15.84 o 
   2   9   5      819.20      873.11     13.00 o 
   3   9   5      602.38      637.71     17.14 o 
   4   9   5      373.23      369.71     11.89 o 
   5   9   5      267.18      245.48      9.46 o 
   6   9   5        3.28       14.59      6.33 o 
   7   9   5        0.31        7.23     11.54 o 
   0  10   5      386.54      417.11     16.68 o 
   1  10   5     2678.30     3025.37     43.64 o 
   2  10   5      124.51      126.97      7.14 o 
   3  10   5      621.02      665.42     18.00 o 
   4  10   5      216.06      214.58      9.11 o 
   5  10   5       24.31        7.72      5.92 o 
   6  10   5       82.46       62.74     12.04 o 
   7  10   5       14.74       27.95      8.71 o 
   1  11   5      138.30      141.67      7.60 o 
   2  11   5       99.19       92.00      5.00 o 
   3  11   5        1.36        5.45      2.86 o 
   4  11   5       35.75       22.16      3.83 o 
   5  11   5      143.91      155.93     10.77 o 
   6  11   5        0.55       10.18      3.77 o 
   7  11   5        1.37        2.95      5.82 o 
   0  12   5      506.82      549.13     18.13 o 
   1  12   5       44.04       34.77      5.75 o 
   2  12   5      178.15      173.82      9.01 o 
   3  12   5        6.21        4.21      4.46 o 
   4  12   5       29.18       16.43      4.31 o 
   5  12   5       16.74       19.65      5.45 o 
   6  12   5        1.35       -0.90      8.07 o 
   7  12   5       11.07       18.01     14.88 o 
   1  13   5      249.28      267.57     12.63 o 
   2  13   5        0.31        9.94      6.36 o 
   3  13   5       32.95       23.77     10.41 o 
   4  13   5        2.03       -1.17      5.41 o 
   5  13   5       32.06       10.99      8.87 o 
   0  14   5        1.28       22.60      8.24 o 
   1  14   5       91.12       84.63     11.36 o 
   2  14   5        3.89       12.79     12.17 o 
   3  14   5       17.99       -0.70     26.69 o 
   4  14   5        0.17        5.16     13.24 o 
   5  14   5        7.61        4.47     10.12 o 
   6  14   5        0.22       22.02     15.88 o 
   1  15   5        0.24        7.67      8.94 o 
   2  15   5       13.61       33.65     19.63 o 
   3  15   5       14.07       28.08     12.69 o 
   4  15   5        0.16        8.73     11.64 o 
   5  15   5        1.27        5.43      4.38 o 
   0  16   5        9.77       21.14      9.68 o 
   1  16   5       23.32       28.89      8.88 o 
   2  16   5       16.67       19.41     10.49 o 
   3  16   5       32.75       50.25     25.78 o 
   0   0   6     6699.51     7113.17     79.98 o 
   1   0   6      204.81      170.31     11.03 o 
   2   0   6     1738.92     1635.05     25.93 o 
   3   0   6      748.06      875.18     27.91 o 
   4   0   6     2572.99     2811.07     47.01 o 
   5   0   6      283.84      282.03     16.22 o 
   6   0   6      201.04      224.00     30.88 o 
   7   0   6       73.38       71.60     16.07 o 
   8   0   6       35.58       42.16     15.18 o 
   1   1   6     2974.79     2692.14     24.85 o 
   2   1   6     3177.51     2887.94     26.99 o 
   3   1   6     3075.37     3053.85     22.89 o 
   4   1   6     2256.11     2528.39     35.76 o 
   5   1   6       67.39       85.27      6.68 o 
   6   1   6       54.15       72.27     11.12 o 
   7   1   6       34.63       41.10     11.42 o 
   8   1   6        0.37       12.62      6.40 o 
   0   2   6        4.32       38.97      5.74 o 
   1   2   6     3566.53     3453.81     16.37 o 
   2   2   6    13300.56    13616.74     53.34 o 
   3   2   6        3.82        7.01      3.31 o 
   4   2   6      235.69      213.56      7.48 o 
   5   2   6      184.98      193.58     10.62 o 
   6   2   6        2.95       14.51      6.65 o 
   7   2   6        0.20       16.93      5.60 o 
   8   2   6       25.46       19.05      7.10 o 
   1   3   6       26.82       10.42      5.17 o 
   2   3   6       43.91       23.99      2.35 o 
   3   3   6      139.74      134.74      5.46 o 
   4   3   6      757.25      851.30     23.36 o 
   5   3   6      127.01      124.22      9.33 o 
   6   3   6       32.93       30.05      7.24 o 
   7   3   6        8.98       22.75      9.39 o 
   8   3   6        6.55       10.58     13.83 o 
   0   4   6     4328.84     3836.47     22.21 o 
   1   4   6     6035.83     5777.56     23.07 o 
   2   4   6      222.14      228.58      7.96 o 
   3   4   6     1386.29     1328.58     27.09 o 
   4   4   6     1521.99     1727.50     28.21 o 
   5   4   6      169.61      154.04     10.78 o 
   6   4   6       23.34        8.38      6.53 o 
   7   4   6       84.24       93.83     13.35 o 
   8   4   6       13.08       11.07      8.29 o 
   1   5   6     2214.68     2082.25     13.70 o 
   2   5   6      614.15      562.78     18.37 o 
   3   5   6     1137.28     1130.97     25.68 o 
   4   5   6       43.65       37.15      4.13 o 
   5   5   6     1134.01     1189.40     37.28 o 
   6   5   6      574.13      663.46     36.06 o 
   7   5   6       56.00       35.64      7.30 o 
   8   5   6        8.29       15.46      9.23 o 
   0   6   6      250.06      280.27     12.07 o 
   1   6   6     8767.72     9633.73     50.97 o 
   2   6   6      420.10      441.95     13.46 o 
   3   6   6        9.56       13.18      2.74 o 
   4   6   6      220.40      240.06      6.72 o 
   5   6   6       44.82       52.45      8.12 o 
   6   6   6      184.10      201.78     15.74 o 
   7   6   6        6.01       35.16     10.32 o 
   8   6   6       22.09       13.20     34.95 o 
   1   7   6      768.54      775.20     14.22 o 
   2   7   6        3.73        7.93      2.72 o 
   3   7   6       17.33       15.94      2.60 o 
   4   7   6        0.52        9.64      4.53 o 
   5   7   6      139.63      141.99      8.47 o 
   6   7   6       72.24       49.63      7.65 o 
   7   7   6       31.66       30.54      7.79 o 
   8   7   6       44.92        6.55      3.77 o 
   0   8   6      550.18      552.80     26.03 o 
   1   8   6      548.22      527.36      7.78 o 
   2   8   6      235.52      233.59      8.20 o 
   3   8   6      307.65      319.30      9.17 o 
   4   8   6      683.29      720.75     19.02 o 
   5   8   6        3.15       14.07      4.69 o 
   6   8   6        1.67       21.10      5.65 o 
   7   8   6       17.50       23.31      8.37 o 
   1   9   6       13.42       17.39      2.24 o 
   2   9   6      580.84      641.22     14.09 o 
   3   9   6      282.11      284.29     12.59 o 
   4   9   6      263.32      295.07     11.37 o 
   5   9   6      153.58      179.42      7.95 o 
   6   9   6        2.18        8.81      5.74 o 
   7   9   6        0.92        4.81      7.84 o 
   0  10   6       68.28       66.95      7.12 o 
   1  10   6      106.56      127.29      8.22 o 
   2  10   6      568.12      590.56     11.56 o 
   3  10   6       58.88       46.34      4.57 o 
   4  10   6       37.97       14.71      4.17 o 
   5  10   6       14.41        5.31      5.16 o 
   6  10   6        9.22        9.92     14.94 o 
   7  10   6        4.66       13.78      9.38 o 
   1  11   6      245.61      307.28     11.45 o 
   2  11   6       20.43        9.98      3.49 o 
   3  11   6        4.68        5.11      1.59 o 
   4  11   6        0.00        7.27      2.14 o 
   5  11   6       66.55       63.52     11.11 o 
   6  11   6        1.35        3.59      9.46 o 
   7  11   6        4.13        2.23      6.51 o 
   0  12   6      786.86      929.44     32.51 o 
   1  12   6       15.77       21.63      3.49 o 
   2  12   6        8.29        5.49      3.50 o 
   3  12   6        5.92        8.14      3.50 o 
   4  12   6        7.05        7.32      2.85 o 
   5  12   6       12.80        8.50      6.96 o 
   6  12   6       13.98       15.68      7.92 o 
   7  12   6       23.17       44.06     26.39 o 
   1  13   6        3.51       10.38      5.24 o 
   2  13   6      101.33      111.10    109.20 o 
   3  13   6       15.01        4.38      8.27 o 
   4  13   6        5.76       17.76      8.10 o 
   5  13   6       15.36       44.74     11.73 o 
   0  14   6        0.97       -2.00     11.99 o 
   1  14   6        3.41       13.33     10.25 o 
   2  14   6       94.64      133.98     16.01 o 
   3  14   6        3.01      -20.69     20.69 o 
   4  14   6        4.76       18.38     18.90 o 
   5  14   6        4.16      -10.49     27.23 o 
   1  15   6       10.04        7.70     10.72 o 
   2  15   6       20.32       58.87     12.98 o 
   3  15   6        1.61       13.46     12.40 o 
   4  15   6        4.54       10.99     12.69 o 
   5  15   6        0.00        0.99     19.58 o 
   0  16   6        0.77       -6.59     20.07 o 
   1  16   6       77.17       67.59     18.22 o 
   2  16   6       16.93       36.15     11.03 o 
   3  16   6        0.60      -32.72     43.56 o 
   4  16   6        0.20      -40.23     51.77 o 
   1   1   7     8794.05     8324.00     34.90 o 
   2   1   7        0.21       -3.28      3.90 o 
   3   1   7      130.02      120.05      5.71 o 
   4   1   7      366.48      352.07     13.43 o 
   5   1   7       67.95       49.74      6.58 o 
   6   1   7        2.31       -0.33     10.94 o 
   7   1   7        0.56       13.89     14.22 o 
   8   1   7        8.79       17.20      7.43 o 
   0   2   7    11809.25    10781.85     61.35 o 
   1   2   7     5246.31     5238.46     32.89 o 
   2   2   7      912.34      771.66     23.84 o 
   3   2   7      210.37      284.99     10.27 o 
   4   2   7       44.98       35.57      4.15 o 
   5   2   7       50.55       46.91      5.29 o 
   6   2   7      166.80      203.10     12.31 o 
   7   2   7       57.27       45.28     10.73 o 
   8   2   7       73.35       46.92     13.39 o 
   1   3   7      725.16      686.81     16.37 o 
   2   3   7      617.56      586.57     19.58 o 
   3   3   7      151.58      164.10      5.77 o 
   4   3   7     1392.72     1506.98     30.71 o 
   5   3   7       27.94       27.28      4.67 o 
   6   3   7      154.05      203.15     12.54 o 
   7   3   7        5.93       19.47     11.37 o 
   8   3   7        0.10        8.70      9.54 o 
   0   4   7     1450.57     1392.04     18.53 o 
   1   4   7      369.47      383.41     12.75 o 
   2   4   7      146.42      138.02      5.19 o 
   3   4   7     1963.23     2206.14     25.53 o 
   4   4   7      426.47      436.28     12.02 o 
   5   4   7      278.58      240.93     14.15 o 
   6   4   7        0.08        0.82      5.02 o 
   7   4   7        1.14       21.59      9.88 o 
   8   4   7       18.26       35.59     14.37 o 
   1   5   7      289.30      290.72      9.80 o 
   2   5   7     3713.73     3939.53     26.94 o 
   3   5   7        9.32        5.32      3.22 o 
   4   5   7     1110.98     1201.58     28.74 o 
   5   5   7       25.57       34.19      5.16 o 
   6   5   7        0.68       19.43      6.49 o 
   7   5   7        5.11       10.16      6.39 o 
   0   6   7    21272.04    22690.68    229.96 o 
   1   6   7      103.50      107.49      4.09 o 
   2   6   7     5390.33     6061.93     35.63 o 
   3   6   7       18.13       25.10      2.76 o 
   4   6   7       27.20       26.21      3.59 o 
   5   6   7       14.35       18.51      6.36 o 
   6   6   7      128.47      156.27     11.34 o 
   7   6   7       97.92       88.85     18.41 o 
   1   7   7        3.45        5.18      3.35 o 
   2   7   7      304.59      245.75      7.88 o 
   3   7   7        1.23       -0.42      2.98 o 
   4   7   7      880.26      981.10     23.84 o 
   5   7   7      141.90      172.62     10.49 o 
   6   7   7        2.22       20.82      6.26 o 
   7   7   7        8.45       25.66     11.34 o 
   0   8   7       40.35       48.37      5.35 o 
   1   8   7      224.78      262.50      6.87 o 
   2   8   7        1.14       11.08      2.62 o 
   3   8   7      170.25      191.98      7.23 o 
   4   8   7       19.13       29.88      3.67 o 
   5   8   7      581.03      604.35     28.17 o 
   6   8   7        4.04        9.46      5.02 o 
   7   8   7      114.81      108.58     23.11 o 
   1   9   7        2.74        2.11      2.46 o 
   2   9   7      796.44      888.72     18.34 o 
   3   9   7        1.70       11.23      3.26 o 
   4   9   7      108.14       85.27      6.41 o 
   5   9   7      145.75      120.77     10.61 o 
   6   9   7       57.21       37.04      5.97 o 
   7   9   7        3.80        3.43      3.42 o 
   0  10   7      439.05      486.36     20.98 o 
   1  10   7        5.11        5.42      6.08 o 
   2  10   7        0.99        4.12      2.01 o 
   3  10   7      102.11       95.42      6.14 o 
   4  10   7       15.79        7.51      2.95 o 
   5  10   7        3.12        7.10      5.30 o 
   6  10   7        6.65       15.11      5.12 o 
   7  10   7        1.80        6.41      4.72 o 
   1  11   7        1.92        5.80      3.59 o 
   2  11   7       19.91       20.58      3.51 o 
   3  11   7        6.05        4.65      3.01 o 
   4  11   7        0.06        4.39      3.33 o 
   5  11   7        9.98        7.48      3.22 o 
   6  11   7        1.72        6.91      4.92 o 
   7  11   7        0.17        0.12      5.69 o 
   0  12   7      387.38      415.55     18.66 o 
   1  12   7      249.42      250.61      9.36 o 
   2  12   7        0.57        6.60      3.92 o 
   3  12   7      242.75      237.25      9.11 o 
   4  12   7       34.42       23.25      5.31 o 
   5  12   7       81.64       40.58      9.65 o 
   6  12   7       11.00        9.14      9.62 o 
   7  12   7       15.15        7.40     10.29 o 
   1  13   7        0.91        6.27      5.63 o 
   2  13   7       16.43       16.91      5.65 o 
   3  13   7      136.79      143.60     11.30 o 
   4  13   7        5.82       -3.18      8.86 o 
   5  13   7       26.11       43.32     13.59 o 
   0  14   7       88.14       85.64     16.24 o 
   1  14   7       38.12       67.83     12.63 o 
   2  14   7      115.41      119.67     13.21 o 
   3  14   7       19.49       11.63     10.72 o 
   4  14   7        0.70       19.87     12.81 o 
   5  14   7       14.09       36.88     14.98 o 
   1  15   7       31.18       27.89      8.05 o 
   2  15   7       17.68       33.75      9.15 o 
   3  15   7        4.20        3.93     11.27 o 
   4  15   7       48.10       56.55     37.34 o 
   5  15   7       10.15       14.65     13.17 o 
   0  16   7       34.32       34.64      9.29 o 
   1  16   7        2.26       23.17      7.63 o 
   2  16   7       25.33       35.16     19.39 o 
   3  16   7        4.31      -32.12     45.83 o 
   4  16   7        1.68        0.00     51.64 o 
   1  17   7        0.23       -0.58     50.46 o 
   0   0   8      488.26      348.55     29.52 o 
   1   0   8    21128.61    20672.45    101.95 o 
   2   0   8     3952.21     3641.12     37.77 o 
   3   0   8     5128.46     5937.68     63.32 o 
   4   0   8      145.27      123.78      8.66 o 
   5   0   8      162.46      137.38     22.49 o 
   6   0   8       74.83       61.78     18.71 o 
   7   0   8        4.08       11.28      8.83 o 
   1   1   8      936.12      739.35     19.54 o 
   2   1   8      713.48      665.75     26.62 o 
   3   1   8      118.41      114.11      5.44 o 
   4   1   8      182.60      182.50      6.57 o 
   5   1   8       90.67       89.85      9.88 o 
   6   1   8       21.09       31.48      7.18 o 
   7   1   8       16.94       26.81      8.51 o 
   8   1   8        0.40       10.18      8.62 o 
   0   2   8     1437.97     1329.74     42.79 o 
   1   2   8       31.02       24.10      5.52 o 
   2   2   8      138.94      102.65      4.84 o 
   3   2   8       46.04       23.41      4.44 o 
   4   2   8      166.00      159.76      5.12 o 
   5   2   8       88.17       66.51     10.37 o 
   6   2   8       27.17       39.72     10.37 o 
   7   2   8       10.41       20.76      7.96 o 
   8   2   8       56.18       24.68     10.31 o 
   1   3   8      415.40      331.65     11.93 o 
   2   3   8     1841.81     1914.46     17.88 o 
   3   3   8       84.67       82.07      4.40 o 
   4   3   8      677.56      654.59     17.26 o 
   5   3   8       43.81       54.76     12.99 o 
   6   3   8      280.75      297.12     17.29 o 
   7   3   8       10.63       13.66      6.07 o 
   8   3   8        6.52       18.85     11.57 o 
   0   4   8      293.09      219.86     11.54 o 
   1   4   8      245.64      180.00      6.25 o 
   2   4   8     1673.98     1661.73     17.11 o 
   3   4   8      158.27      158.19      5.90 o 
   4   4   8      172.06      168.56      7.55 o 
   5   4   8       40.93       58.79      9.25 o 
   6   4   8      132.09      149.29     13.24 o 
   7   4   8       27.04       34.45     10.66 o 
   1   5   8      166.34      153.68      5.28 o 
   2   5   8      768.94      739.09     23.91 o 
   3   5   8      211.24      202.64      6.85 o 
   4   5   8       15.69       31.84      4.10 o 
   5   5   8       80.55       87.34      8.85 o 
   6   5   8       67.21       50.79      9.31 o 
   7   5   8        5.45        4.08      7.21 o 
   0   6   8     3013.26     3740.90     57.69 o 
   1   6   8      390.19      402.98     12.61 o 
   2   6   8       39.43       44.84      3.53 o 
   3   6   8        8.99       27.03      3.87 o 
   4   6   8      101.60       88.69      5.84 o 
   5   6   8       54.50       71.82      8.86 o 
   6   6   8      112.17      117.21     10.67 o 
   7   6   8        0.26        0.25     14.70 o 
   1   7   8       19.29       20.90      2.67 o 
   2   7   8      121.65      119.36      5.15 o 
   3   7   8       64.76       77.70      4.70 o 
   4   7   8      723.02      713.34     19.34 o 
   5   7   8      135.72      164.95     13.23 o 
   6   7   8       74.06       85.77     14.12 o 
   7   7   8       19.57       10.91      9.07 o 
   0   8   8     1363.46     1550.56     13.06 o 
   1   8   8      219.63      191.06      5.08 o 
   2   8   8      818.87      885.11     23.74 o 
   3   8   8      704.07      732.00     20.24 o 
   4   8   8      349.21      353.56     10.32 o 
   5   8   8       20.32       33.23      5.35 o 
   6   8   8      160.24      173.32     16.14 o 
   7   8   8       31.25       27.40      7.83 o 
   1   9   8        1.07        3.83      3.96 o 
   2   9   8      141.19      152.83      7.68 o 
   3   9   8       93.92       95.28      4.87 o 
   4   9   8      131.83      129.32      7.29 o 
   5   9   8       96.72      101.83      9.28 o 
   6   9   8      125.23      142.93     14.60 o 
   7   9   8        0.03        8.16      5.56 o 
   0  10   8       44.80       54.76      6.37 o 
   1  10   8      662.83      764.64     22.94 o 
   2  10   8        3.00        4.96      2.58 o 
   3  10   8       69.45       51.19      4.63 o 
   4  10   8        3.69       10.12      3.00 o 
   5  10   8       18.58       17.24      5.73 o 
   6  10   8        6.22       17.90      5.16 o 
   7  10   8       13.44        9.44      7.80 o 
   1  11   8      114.07      119.80      7.49 o 
   2  11   8        7.45        7.45      2.58 o 
   3  11   8       13.43        8.52      3.14 o 
   4  11   8       93.87       52.88      6.88 o 
   5  11   8        0.81        7.71      6.23 o 
   6  11   8        4.71        5.93      5.46 o 
   7  11   8        7.13        7.31     15.46 o 
   0  12   8       75.04       81.71      9.34 o 
   1  12   8       48.96       40.30      5.29 o 
   2  12   8      152.02      138.95     11.34 o 
   3  12   8        9.94       12.39      2.87 o 
   4  12   8        0.37        7.84      5.50 o 
   5  12   8        0.00       15.28      4.81 o 
   6  12   8        4.08        5.90      7.66 o 
   7  12   8        1.85      -17.24     17.24 o 
   1  13   8        1.47       10.40      5.09 o 
   2  13   8       33.46       26.48      7.08 o 
   3  13   8       26.38       18.03      6.60 o 
   4  13   8       30.58       30.29      8.07 o 
   5  13   8       13.65       14.74      6.82 o 
   6  13   8       12.48        4.86      3.16 o 
   0  14   8       11.89       -1.66      8.50 o 
   1  14   8       41.19       54.86      8.12 o 
   2  14   8      113.62      109.86     14.54 o 
   3  14   8       77.75       94.47     21.00 o 
   4  14   8        0.48        2.97     15.71 o 
   5  14   8        0.18       -3.68     13.21 o 
   1  15   8       20.18       30.87     13.96 o 
   2  15   8        2.89        9.94     11.73 o 
   3  15   8       18.27       16.34     10.87 o 
   4  15   8        0.28       15.20     11.33 o 
   5  15   8        3.12       -6.98     56.09 o 
   0  16   8       21.86       22.01     13.72 o 
   1  16   8        7.03       31.21     10.99 o 
   2  16   8       19.97       45.04     17.45 o 
   3  16   8        2.89       37.23     56.15 o 
   4  16   8        0.10      -14.57     51.68 o 
   1   1   9      390.96      372.44     15.23 o 
   2   1   9        1.16        1.68      7.35 o 
   3   1   9      932.60      937.13     24.21 o 
   4   1   9      215.87      231.60      6.75 o 
   5   1   9       72.63      102.28     11.95 o 
   6   1   9        0.75       24.20      6.07 o 
   7   1   9       25.25       20.59      6.87 o 
   8   1   9       11.75       12.43     14.38 o 
   0   2   9      815.73      619.22     23.39 o 
   1   2   9     1440.25     1207.88     12.96 o 
   2   2   9     2659.75     2863.54     23.92 o 
   3   2   9       57.40       35.44      3.40 o 
   4   2   9       49.60       68.52      5.00 o 
   5   2   9      147.15      166.76     11.73 o 
   6   2   9        1.81       16.05      6.26 o 
   7   2   9       74.01       82.94     15.46 o 
   8   2   9        1.26       18.79     17.45 o 
   1   3   9     3758.27     3525.79     23.48 o 
   2   3   9      209.12      203.72      7.95 o 
   3   3   9     3223.31     3369.24     29.14 o 
   4   3   9       88.47      105.14      6.10 o 
   5   3   9      929.72     1003.73     57.41 o 
   6   3   9       90.75       79.90     11.48 o 
   7   3   9       80.56       57.32      9.74 o 
   8   3   9        7.36       13.43      9.72 o 
   0   4   9      860.36      737.36     23.22 o 
   1   4   9     2797.67     2663.75     18.47 o 
   2   4   9      834.70      886.28     28.27 o 
   3   4   9      612.83      659.65     21.02 o 
   4   4   9      133.75      134.08      8.05 o 
   5   4   9        3.60       10.97      3.72 o 
   6   4   9       43.86       39.56      7.29 o 
   7   4   9       33.51       34.88      9.86 o 
   1   5   9      308.81      311.56     11.17 o 
   2   5   9      290.09      341.43     11.74 o 
   3   5   9      415.50      370.45     14.91 o 
   4   5   9        4.51       43.43      5.00 o 
   5   5   9        2.93       27.21      6.10 o 
   6   5   9        8.66       24.96      5.66 o 
   7   5   9       11.94        2.04      6.33 o 
   0   6   9      199.99      185.66      8.88 o 
   1   6   9     3233.53     3278.51     22.60 o 
   2   6   9      229.40      234.21      7.56 o 
   3   6   9      361.04      361.79     11.06 o 
   4   6   9      126.83      131.05      7.33 o 
   5   6   9        7.76       18.43      6.64 o 
   6   6   9      110.84      112.60     16.55 o 
   7   6   9        4.80       20.32      9.55 o 
   1   7   9      830.01      869.19     14.72 o 
   2   7   9      335.94      343.03     10.62 o 
   3   7   9      518.46      506.23     13.98 o 
   4   7   9      135.85      115.13      5.59 o 
   5   7   9      771.01      894.80     48.24 o 
   6   7   9        2.19       11.97     13.13 o 
   7   7   9       29.04       32.26     10.41 o 
   0   8   9       22.48       18.30      5.45 o 
   1   8   9      327.80      386.71      9.08 o 
   2   8   9       32.82       34.89      3.06 o 
   3   8   9        8.80        9.39      2.58 o 
   4   8   9        0.47       15.21      3.26 o 
   5   8   9       13.02       17.69      4.68 o 
   6   8   9        0.00       11.45      5.54 o 
   7   8   9       35.24       45.48     11.01 o 
   1   9   9      116.53      108.33      6.09 o 
   2   9   9        3.61        6.98      2.51 o 
   3   9   9      204.33      209.74      9.64 o 
   4   9   9       12.72       14.87      3.63 o 
   5   9   9        1.08       -1.70      6.33 o 
   6   9   9        3.54       16.82      5.60 o 
   7   9   9        1.00        6.50     11.06 o 
   0  10   9       10.22        8.28      6.52 o 
   1  10   9      386.38      420.91      4.87 o 
   2  10   9       29.42       26.72      2.83 o 
   3  10   9       14.14        8.88      1.97 o 
   4  10   9       34.15       13.50      3.13 o 
   5  10   9       48.26       42.30      7.34 o 
   6  10   9       94.00       68.41      8.43 o 
   7  10   9       11.11       10.17      7.63 o 
   1  11   9      123.46      125.86      8.73 o 
   2  11   9       96.19       81.06      5.93 o 
   3  11   9      174.51      195.58      8.72 o 
   4  11   9      195.76      167.62      9.54 o 
   5  11   9        4.33        6.55      4.05 o 
   6  11   9       32.23       10.46      3.98 o 
   7  11   9        3.30        1.87      9.34 o 
   0  12   9       66.80       69.86      8.72 o 
   1  12   9        2.13       10.27      3.60 o 
   2  12   9       93.58       78.06      7.25 o 
   3  12   9        0.90        4.56      3.17 o 
   4  12   9        0.25        3.61      5.63 o 
   5  12   9        4.75        6.97      5.37 o 
   6  12   9       29.82        7.04      4.64 o 
   7  12   9        5.51       23.65     21.12 o 
   1  13   9       49.91       38.93      6.73 o 
   2  13   9       20.86       12.27      6.57 o 
   3  13   9        0.08        7.56      9.66 o 
   4  13   9        1.03        1.04      6.70 o 
   5  13   9       12.32        5.61      6.23 o 
   6  13   9        1.31        7.70      7.25 o 
   0  14   9       31.01       28.07     12.42 o 
   1  14   9       82.02      110.14     10.97 o 
   2  14   9       99.03      120.28     11.82 o 
   3  14   9        4.05       50.70     40.51 o 
   4  14   9        2.00       19.20     12.89 o 
   5  14   9        5.83       22.93     29.28 o 
   1  15   9        4.16        9.69      9.33 o 
   2  15   9       25.02       -2.89     12.62 o 
   3  15   9       36.59       56.22     20.87 o 
   4  15   9        0.10        5.61      9.01 o 
   5  15   9       29.13       60.51     33.15 o 
   0  16   9       46.67       51.58     23.81 o 
   1  16   9        0.01        7.19     25.39 o 
   2  16   9        3.08        6.25     13.33 o 
   3  16   9        4.94       24.75     44.74 o 
   4  16   9        3.46       -1.95     49.25 o 
   1  17   9        3.67      -55.32     55.32 o 
   0   0  10    39599.30    40731.29    426.60 o 
   1   0  10     9358.28     9462.74     54.39 o 
   2   0  10     3350.10     3532.51     39.32 o 
   3   0  10     1894.31     2019.37     51.25 o 
   4   0  10      447.21      439.51     16.00 o 
   5   0  10      550.63      580.12     37.90 o 
   6   0  10      250.59      310.94     38.39 o 
   7   0  10      767.12      921.47    183.23 o 
   1   1  10       41.92       36.86      3.83 o 
   2   1  10     2785.77     2701.06     24.73 o 
   3   1  10     3359.31     3812.31     32.50 o 
   4   1  10      402.58      387.03     12.58 o 
   5   1  10     1060.27     1238.32     53.88 o 
   6   1  10       90.10       88.89     12.48 o 
   7   1  10        2.76        5.53      4.77 o 
   0   2  10      757.43      743.70     28.48 o 
   1   2  10       35.60       22.03      2.69 o 
   2   2  10     5598.40     5919.82     38.80 o 
   3   2  10       11.83        8.89      5.88 o 
   4   2  10       45.14       28.17      3.85 o 
   5   2  10      101.36      126.54     12.62 o 
   6   2  10      115.47      135.80     13.62 o 
   7   2  10       22.96       16.01      6.27 o 
   1   3  10      856.99      804.77     22.02 o 
   2   3  10       64.19       45.18      3.79 o 
   3   3  10       47.99       60.08      4.82 o 
   4   3  10     1035.26     1144.11     30.88 o 
   5   3  10      215.41      261.26     27.22 o 
   6   3  10        3.44       24.70      7.78 o 
   7   3  10        3.19       12.15      5.68 o 
   0   4  10     3948.48     3910.78     38.46 o 
   1   4  10     3577.91     3751.59     25.47 o 
   2   4  10     1631.01     1682.26     20.83 o 
   3   4  10      115.97      119.85      5.06 o 
   4   4  10      189.95      181.01      9.36 o 
   5   4  10       53.14       45.90      6.51 o 
   6   4  10        2.55       15.95      8.13 o 
   7   4  10       48.31       29.63      7.60 o 
   1   5  10      113.52      115.58      4.42 o 
   2   5  10        3.91        6.58      3.64 o 
   3   5  10        8.27       18.62      3.66 o 
   4   5  10      902.61      952.80     24.97 o 
   5   5  10       14.82       25.05      5.45 o 
   6   5  10       12.25       26.44      8.61 o 
   7   5  10        0.90       12.22     12.63 o 
   0   6  10       23.03       25.08      6.04 o 
   1   6  10       43.59       42.23      4.02 o 
   2   6  10     1494.26     1633.56     22.45 o 
   3   6  10      231.66      227.00      8.05 o 
   4   6  10      111.89      126.12      7.10 o 
   5   6  10      114.00       84.95      9.21 o 
   6   6  10      305.64      321.77     25.48 o 
   7   6  10        2.05       10.80      5.06 o 
   1   7  10      215.37      235.34      6.95 o 
   2   7  10       58.49       59.96      3.49 o 
   3   7  10      507.12      546.67     16.39 o 
   4   7  10       26.80       17.83      4.03 o 
   5   7  10        0.51       17.89      6.10 o 
   6   7  10      129.32      118.73     19.91 o 
   7   7  10        2.81       15.81      5.43 o 
   0   8  10     4208.16     4662.59     51.81 o 
   1   8  10      551.02      569.00     15.22 o 
   2   8  10       59.65       56.13      3.73 o 
   3   8  10        3.24        6.72      2.22 o 
   4   8  10      156.84      142.50     10.88 o 
   5   8  10        6.67       21.72      9.08 o 
   6   8  10       75.58       62.80     12.21 o 
   7   8  10        0.01        9.93      7.06 o 
   1   9  10       49.36       45.03      3.77 o 
   2   9  10      602.67      686.31     18.95 o 
   3   9  10      115.10      141.94      8.27 o 
   4   9  10      473.09      490.01     19.46 o 
   5   9  10        8.23       12.99      5.18 o 
   6   9  10      130.13       92.78     15.42 o 
   7   9  10        8.24       15.24     16.76 o 
   0  10  10      235.70      234.86     15.37 o 
   1  10  10        1.37       -0.15      3.66 o 
   2  10  10      319.32      344.31     11.35 o 
   3  10  10       48.37       24.84      3.54 o 
   4  10  10       52.90       27.02      8.32 o 
   5  10  10        5.58       10.08      4.87 o 
   6  10  10       11.16       14.32      9.15 o 
   7  10  10        2.99        2.56      4.09 o 
   1  11  10        9.63        6.86      3.03 o 
   2  11  10       61.40       45.79      4.48 o 
   3  11  10       32.44       20.42      6.24 o 
   4  11  10       45.16       34.36      6.41 o 
   5  11  10       16.71       15.26      5.21 o 
   6  11  10        1.25        8.10      7.62 o 
   7  11  10        0.55        2.01      7.22 o 
   0  12  10        0.19       -0.93      5.00 o 
   1  12  10       10.01        5.83      3.79 o 
   2  12  10      329.40      358.59     11.86 o 
   3  12  10        8.11        3.54      3.69 o 
   4  12  10       21.10       16.24      7.46 o 
   5  12  10       16.02       12.22      7.43 o 
   6  12  10        3.19       -2.51      4.77 o 
   1  13  10       25.16       18.29      4.18 o 
   2  13  10        1.90       10.13      6.36 o 
   3  13  10       11.08       10.69      7.02 o 
   4  13  10       40.59       39.04      6.54 o 
   5  13  10        0.11       -6.26     21.54 o 
   6  13  10        1.73       -0.22      6.04 o 
   0  14  10       19.13       31.76     11.20 o 
   1  14  10       25.58       26.59      9.56 o 
   2  14  10        8.71       17.10     14.25 o 
   3  14  10        0.43       11.23     22.40 o 
   4  14  10        8.80       13.06     10.56 o 
   5  14  10        5.23       18.23     10.64 o 
   1  15  10        1.11       19.23     12.02 o 
   2  15  10        7.86       36.17     10.34 o 
   3  15  10       26.15       59.60     13.65 o 
   4  15  10       22.59        6.65     21.81 o 
   0  16  10        0.15        5.50      8.79 o 
   1  16  10       42.01       32.09     25.79 o 
   2  16  10       20.21       12.90     27.84 o 
   3  16  10       55.02       86.90     63.57 o 
   1   1  11      103.52       89.74      5.20 o 
   2   1  11     3809.42     3940.32     31.22 o 
   3   1  11      542.60      517.60     16.63 o 
   4   1  11      230.62      233.01      9.47 o 
   5   1  11       47.64       60.67      7.27 o 
   6   1  11       48.20       39.66     15.53 o 
   7   1  11        0.79       20.85      8.13 o 
   0   2  11     7363.84     7202.96     66.18 o 
   1   2  11      427.53      477.36     19.93 o 
   2   2  11     4202.97     4235.64     39.99 o 
   3   2  11      268.65      236.50      8.49 o 
   4   2  11      127.49      141.77      8.59 o 
   5   2  11       22.82       45.15      7.53 o 
   6   2  11        1.13        5.96      8.93 o 
   7   2  11        0.08       16.18      5.24 o 
   1   3  11      444.38      446.47     12.64 o 
   2   3  11      135.34      123.99      5.56 o 
   3   3  11      997.33     1037.19     32.79 o 
   4   3  11        2.48       13.65      4.69 o 
   5   3  11      122.26      152.94     11.99 o 
   6   3  11       22.27       21.36      6.93 o 
   7   3  11        2.35       16.31      6.62 o 
   0   4  11       39.36       40.87      5.45 o 
   1   4  11     1370.07     1442.38     18.91 o 
   2   4  11      170.02      197.98      7.20 o 
   3   4  11      107.95      109.28      7.10 o 
   4   4  11        0.01       32.27      7.75 o 
   5   4  11       74.25       80.19     10.31 o 
   6   4  11       29.94       36.91      7.95 o 
   7   4  11       74.14       54.26      8.73 o 
   1   5  11      184.37      178.04      5.88 o 
   2   5  11      106.73       86.06      5.63 o 
   3   5  11      311.94      298.48      9.57 o 
   4   5  11      436.16      455.77     12.70 o 
   5   5  11        1.80       -5.65      5.66 o 
   6   5  11       68.92       65.72     11.47 o 
   7   5  11        0.42       11.09     11.96 o 
   0   6  11     3413.93     3597.90     31.77 o 
   1   6  11     1356.32     1454.36     18.41 o 
   2   6  11     1008.79     1018.44     25.08 o 
   3   6  11       91.61       74.43      5.78 o 
   4   6  11      154.46      143.17      7.10 o 
   5   6  11      185.46      202.16      9.96 o 
   6   6  11       49.58       35.09     11.28 o 
   7   6  11        2.42       11.52      4.47 o 
   1   7  11       13.39       11.32      2.95 o 
   2   7  11      377.56      375.94     11.17 o 
   3   7  11        3.98        5.16      3.96 o 
   4   7  11        4.62       23.55      4.41 o 
   5   7  11       17.03       37.97      7.23 o 
   6   7  11       14.03       25.70      8.06 o 
   7   7  11        5.11        2.35      5.28 o 
   0   8  11      682.58      692.92     35.51 o 
   1   8  11       33.17       35.43      3.09 o 
   2   8  11      106.00      114.48      6.71 o 
   3   8  11        1.68        9.79      4.64 o 
   4   8  11        5.88       12.53      3.28 o 
   5   8  11       66.81       74.58     12.62 o 
   6   8  11       30.30       22.62      5.65 o 
   7   8  11        3.44        7.17      8.17 o 
   1   9  11        3.37        6.62      3.26 o 
   2   9  11       41.72       30.24      3.45 o 
   3   9  11      176.03      161.87      9.34 o 
   4   9  11       61.95       36.90      6.30 o 
   5   9  11       15.55       21.73      5.30 o 
   6   9  11        0.79        8.81      5.81 o 
   7   9  11        0.04        4.89      5.34 o 
   0  10  11      429.25      435.28      9.73 o 
   1  10  11      135.58      133.91      6.34 o 
   2  10  11      163.47      179.44     10.42 o 
   3  10  11      196.74      170.73      8.51 o 
   4  10  11        0.14        6.82      3.36 o 
   5  10  11      111.91      110.38     10.27 o 
   6  10  11       89.34       46.15     15.01 o 
   7  10  11        1.00        1.32      6.30 o 
   1  11  11       71.34       62.27      5.15 o 
   2  11  11       56.62       40.96      3.92 o 
   3  11  11      116.50       97.94      8.32 o 
   4  11  11      390.05      467.71     28.76 o 
   5  11  11        5.53        9.78      5.28 o 
   6  11  11       86.36       44.27     12.35 o 
   0  12  11       44.72       35.48      7.18 o 
   1  12  11       97.17       83.74      7.83 o 
   2  12  11      542.28      565.12     15.59 o 
   3  12  11        0.01        3.61      3.99 o 
   4  12  11       42.69       26.13      7.30 o 
   5  12  11        9.72        4.05      8.51 o 
   6  12  11       30.72        6.58     10.42 o 
   1  13  11        0.27        5.93      6.19 o 
   2  13  11       37.54       37.06      8.64 o 
   3  13  11      114.21       95.61     14.16 o 
   4  13  11        4.40        4.53      5.71 o 
   5  13  11        2.71      -11.78     12.24 o 
   6  13  11        0.11       13.52     14.51 o 
   0  14  11      213.41      270.98     26.50 o 
   1  14  11       31.20       37.44     10.34 o 
   2  14  11       44.91       60.67     17.44 o 
   3  14  11       44.26       43.78     12.53 o 
   4  14  11        4.21       14.37     10.77 o 
   5  14  11       19.63       15.16     10.16 o 
   1  15  11       21.47       35.02      9.81 o 
   2  15  11       35.59       32.27     12.67 o 
   3  15  11        2.79      -15.09     22.14 o 
   4  15  11       17.83       23.32     29.42 o 
   5  15  11        5.19       47.81     35.51 o 
   0  16  11       16.11       15.50     18.63 o 
   1  16  11        0.49        5.88      6.42 o 
   2  16  11       23.26       38.03     21.46 o 
   3  16  11        5.74      -19.78     46.43 o 
   2  17  11       21.47       35.03     35.95 o 
   0   0  12     1327.65     1392.59    174.55 o 
   1   0  12     7381.70     7625.94    138.24 o 
   2   0  12      621.78      647.10     31.50 o 
   3   0  12     2694.68     2965.04     47.63 o 
   4   0  12        0.02        6.23      6.28 o 
   5   0  12       17.04       28.48      7.65 o 
   6   0  12        3.92       28.79     17.98 o 
   7   0  12      595.40      649.27     54.47 o 
   1   1  12      642.37      587.21     15.42 o 
   2   1  12      152.94      233.15      9.62 o 
   3   1  12       53.28       42.44      5.38 o 
   4   1  12      125.93      107.83      7.41 o 
   5   1  12      774.50      882.90     36.21 o 
   6   1  12       77.56       64.63     14.92 o 
   7   1  12       65.80       68.24     10.41 o 
   0   2  12       60.33       63.57      7.45 o 
   1   2  12      127.36      132.63      6.09 o 
   2   2  12     7173.08     7794.13     56.02 o 
   3   2  12      361.96      350.98     12.60 o 
   4   2  12      677.26      694.32     19.62 o 
   5   2  12      424.77      463.78     20.90 o 
   6   2  12      277.23      288.31     17.84 o 
   7   2  12        2.12        9.45      4.11 o 
   1   3  12      111.34      120.61      5.48 o 
   2   3  12      498.67      510.35     16.16 o 
   3   3  12     2936.71     3193.09     32.38 o 
   4   3  12       51.58       62.49      6.95 o 
   5   3  12      370.58      450.80     21.91 o 
   6   3  12       12.34       27.38      8.42 o 
   7   3  12        8.80       19.59      8.10 o 
   0   4  12     1401.42     1189.01     20.47 o 
   1   4  12     2615.32     2612.95     21.72 o 
   2   4  12       19.89       12.08      2.97 o 
   3   4  12     1939.48     2197.77     29.60 o 
   4   4  12      176.77      203.13      9.36 o 
   5   4  12      274.32      266.84     16.40 o 
   6   4  12       37.27       35.20      7.62 o 
   7   4  12       44.56       45.65     10.47 o 
   1   5  12       25.01       21.44      3.09 o 
   2   5  12      473.88      468.55     15.96 o 
   3   5  12       39.76       33.23      3.91 o 
   4   5  12      385.75      418.97     14.64 o 
   5   5  12       87.72      102.60     10.35 o 
   6   5  12       70.16       60.28      9.40 o 
   7   5  12        0.10       18.36      8.19 o 
   0   6  12      257.50      250.90     15.16 o 
   1   6  12       69.01       76.18      5.93 o 
   2   6  12      944.81      890.42     25.34 o 
   3   6  12      109.16      127.80      7.81 o 
   4   6  12      169.75      154.71      8.10 o 
   5   6  12      145.21      165.25     12.40 o 
   6   6  12       43.18       46.32      9.44 o 
   7   6  12        6.41        5.14      5.98 o 
   1   7  12       16.24       15.35      2.40 o 
   2   7  12       65.02       46.55      3.17 o 
   3   7  12       20.05       18.44      3.13 o 
   4   7  12       83.33       77.65      7.42 o 
   5   7  12       36.99       36.94     11.67 o 
   6   7  12       15.14       15.71     10.08 o 
   7   7  12        0.89        7.56      3.71 o 
   0   8  12      105.34       99.97      8.50 o 
   1   8  12        2.22        7.50      2.86 o 
   2   8  12      470.48      431.75     12.69 o 
   3   8  12       18.95       27.61      3.46 o 
   4   8  12       97.58      109.61      8.49 o 
   5   8  12        6.29        6.17      5.90 o 
   6   8  12        2.27       12.53      4.37 o 
   7   8  12        3.18        3.61      9.79 o 
   1   9  12      288.52      277.04     11.03 o 
   2   9  12      115.37      109.08      6.22 o 
   3   9  12        3.77        8.92      2.60 o 
   4   9  12      132.91      115.79      9.83 o 
   5   9  12        1.79       11.19      5.20 o 
   6   9  12        3.06        9.55      6.51 o 
   7   9  12        8.13        8.52      7.47 o 
   0  10  12      130.19      125.77      8.19 o 
   1  10  12      293.11      290.77     10.09 o 
   2  10  12       16.08       18.98      3.10 o 
   3  10  12       43.69       20.06      5.17 o 
   4  10  12        6.69       11.47      4.45 o 
   5  10  12        6.00       12.72      8.44 o 
   6  10  12        0.00       11.52     12.04 o 
   7  10  12        5.48        6.64     10.51 o 
   1  11  12       10.54        8.10      2.42 o 
   2  11  12       14.85        6.01      3.76 o 
   3  11  12       21.54       12.21      2.80 o 
   4  11  12        4.86       12.51      3.45 o 
   5  11  12       16.51       18.04      4.77 o 
   6  11  12        1.37        3.68      6.83 o 
   0  12  12       30.51       26.16      8.22 o 
   1  12  12      126.53      134.65      8.22 o 
   2  12  12        4.29        8.49      4.18 o 
   3  12  12       14.78        5.64      3.81 o 
   4  12  12        0.31        6.51      7.66 o 
   5  12  12        2.90       -0.54      9.25 o 
   6  12  12       11.56        8.42      6.61 o 
   1  13  12       51.22       33.23      5.44 o 
   2  13  12       13.29       10.19      7.46 o 
   3  13  12       36.13       26.40      5.79 o 
   4  13  12       22.78       11.21      6.27 o 
   5  13  12        2.00        9.48      9.62 o 
   6  13  12        7.36       19.78     21.28 o 
   0  14  12      102.91       95.93     14.95 o 
   1  14  12       36.49       31.08      7.68 o 
   2  14  12        6.63       13.29      9.33 o 
   3  14  12        4.92        2.49     12.67 o 
   4  14  12       13.94       14.68     12.21 o 
   5  14  12        3.94       20.64     29.75 o 
   1  15  12        2.60        1.96      8.81 o 
   2  15  12        1.41       11.13     20.16 o 
   3  15  12       30.95       41.49     27.64 o 
   4  15  12        3.12       18.08     21.26 o 
   5  15  12       38.02       35.47     32.18 o 
   0  16  12       42.66       42.28     32.63 o 
   1  16  12       12.76       23.65     19.33 o 
   2  16  12       27.08       24.54     15.49 o 
   3  16  12        4.06       23.49     33.04 o 
   4  16  12        0.25       15.21     28.89 o 
   2  17  12       10.11      106.48     78.01 o 
   1   1  13      346.36      339.74     13.89 o 
   2   1  13       18.29       14.29      4.09 o 
   3   1  13     1483.92     1595.65     48.75 o 
   4   1  13        5.33       28.53      4.04 o 
   5   1  13      335.43      372.56     20.59 o 
   6   1  13        1.32       25.18      8.77 o 
   7   1  13        1.09       11.18      4.38 o 
   0   2  13      755.00      740.41     38.11 o 
   1   2  13     2425.07     2465.47     21.63 o 
   2   2  13       47.96       75.68      6.45 o 
   3   2  13       53.60       43.82      4.58 o 
   4   2  13       25.33       46.65      6.30 o 
   5   2  13      124.99      156.21     12.54 o 
   6   2  13       99.88      111.67     13.84 o 
   7   2  13      102.77       96.70     13.66 o 
   1   3  13       65.02       51.77      3.51 o 
   2   3  13      922.45      879.08     31.16 o 
   3   3  13     2092.07     2245.38     40.91 o 
   4   3  13       38.82       29.77      5.72 o 
   5   3  13      317.42      356.60     15.51 o 
   6   3  13       20.98       17.75      5.34 o 
   7   3  13        4.55       20.76      7.29 o 
   0   4  13       93.90       97.44      9.21 o 
   1   4  13      106.92       92.57      4.57 o 
   2   4  13      128.99      125.07      6.11 o 
   3   4  13       34.59       19.43      3.24 o 
   4   4  13       78.07       65.63      6.22 o 
   5   4  13        9.77        9.97      5.64 o 
   6   4  13       31.40       44.81      9.28 o 
   7   4  13        1.25       15.16      6.88 o 
   1   5  13      512.79      511.12     15.75 o 
   2   5  13      325.85      314.73      9.93 o 
   3   5  13      268.35      253.60      7.87 o 
   4   5  13        0.15       12.98      5.00 o 
   5   5  13       59.85       47.86      7.23 o 
   6   5  13        1.67       10.15      7.97 o 
   7   5  13        0.22       14.64      5.90 o 
   0   6  13        4.11        2.19      5.23 o 
   1   6  13     1651.29     1732.17     18.60 o 
   2   6  13       24.31       18.40      4.47 o 
   3   6  13        0.81        9.75      4.38 o 
   4   6  13      335.47      356.71     12.26 o 
   5   6  13        0.48       22.54      7.89 o 
   6   6  13       64.09       62.50     10.69 o 
   7   6  13       28.52       18.45      5.21 o 
   1   7  13       56.88       37.02      2.75 o 
   2   7  13      179.36      197.77      8.06 o 
   3   7  13      841.38      882.99     24.20 o 
   4   7  13      134.05      124.77      9.35 o 
   5   7  13      224.70      242.87     12.02 o 
   6   7  13        9.42       10.91      6.82 o 
   7   7  13       18.38       11.90      4.86 o 
   0   8  13        1.38        8.43      5.80 o 
   1   8  13       15.30       25.57      4.32 o 
   2   8  13       18.02       18.03      2.70 o 
   3   8  13       44.11       35.77      3.25 o 
   4   8  13       29.59       17.53      3.65 o 
   5   8  13       36.49       27.26      6.04 o 
   6   8  13       17.27       16.69      9.45 o 
   7   8  13        5.79        9.92      8.25 o 
   1   9  13        6.88        2.11      2.54 o 
   2   9  13      160.62      179.18      8.69 o 
   3   9  13       31.55       17.43      3.54 o 
   4   9  13        2.42        6.98      3.41 o 
   5   9  13       11.42       14.89      5.29 o 
   6   9  13        0.16        4.67      3.82 o 
   7   9  13        2.76        7.43      8.12 o 
   0  10  13        1.70        8.90      3.36 o 
   1  10  13      228.35      246.00     11.75 o 
   2  10  13      369.88      361.63     11.02 o 
   3  10  13      105.70       81.32      7.46 o 
   4  10  13      146.43      148.78     11.12 o 
   5  10  13       11.19       10.52      4.82 o 
   6  10  13        6.17        4.71      5.14 o 
   7  10  13        2.11        5.34      4.03 o 
   1  11  13        8.18        6.75      2.73 o 
   2  11  13        0.44        3.79      3.41 o 
   3  11  13       78.64       82.61      7.86 o 
   4  11  13       93.67      102.15     10.28 o 
   5  11  13       65.78       42.33      9.66 o 
   6  11  13       49.52       22.29      7.93 o 
   0  12  13       48.70       26.89      9.08 o 
   1  12  13      119.66       72.58      9.26 o 
   2  12  13       60.29       33.16      6.73 o 
   3  12  13        7.64        5.58      5.28 o 
   4  12  13       51.75       39.75     11.08 o 
   5  12  13        9.06        7.99      7.82 o 
   6  12  13       21.61        5.01      7.34 o 
   1  13  13       72.89       64.49     11.98 o 
   2  13  13       10.96        7.96      9.50 o 
   3  13  13       65.56       58.83     17.85 o 
   4  13  13       30.88       15.14      6.64 o 
   5  13  13        5.31       16.30     12.74 o 
   0  14  13        2.40       15.64      6.13 o 
   1  14  13       60.97       70.90     13.56 o 
   2  14  13       13.38       32.43      9.78 o 
   3  14  13        0.05       10.91      8.01 o 
   4  14  13       43.97       55.79     25.22 o 
   5  14  13       17.05       45.28     34.10 o 
   1  15  13        0.48       -1.75     13.40 o 
   2  15  13       16.21       52.88     17.36 o 
   3  15  13        4.22       33.46     38.84 o 
   4  15  13       23.86       28.15     18.09 o 
   0  16  13        0.89       -1.44     13.26 o 
   1  16  13        0.27       71.46     54.10 o 
   2  16  13        4.23       23.15     28.33 o 
   3  16  13        0.46       21.25     25.92 o 
   4  16  13        1.38      -47.01     49.15 o 
   2  17  13        0.00      -16.68     52.92 o 
   0   0  14     5502.39     6384.55    104.53 o 
   1   0  14      104.07       75.17      8.48 o 
   2   0  14       57.60       26.14      5.77 o 
   3   0  14      197.61      215.19     10.62 o 
   4   0  14      439.96      534.27     38.32 o 
   5   0  14       36.87       35.98      8.02 o 
   6   0  14       13.65       18.75     12.46 o 
   7   0  14       27.06       19.51      9.91 o 
   1   1  14     3238.84     3395.37     31.79 o 
   2   1  14       13.17       16.99      3.59 o 
   3   1  14      201.42      232.27      9.76 o 
   4   1  14       68.12       52.39      9.48 o 
   5   1  14       35.28       43.36      6.86 o 
   6   1  14       14.67       34.18      8.32 o 
   7   1  14       13.85       16.90      5.60 o 
   0   2  14      305.63      278.18     15.86 o 
   1   2  14      388.69      389.80     13.98 o 
   2   2  14      379.95      375.45     10.90 o 
   3   2  14      452.27      470.70     15.27 o 
   4   2  14      105.23       77.54      7.18 o 
   5   2  14       67.19       70.07     10.19 o 
   6   2  14      129.33      158.54     14.57 o 
   7   2  14        1.63       18.02      5.57 o 
   1   3  14      899.12      992.55     33.57 o 
   2   3  14        6.17        6.61      4.98 o 
   3   3  14        8.39        5.07      3.75 o 
   4   3  14      453.75      419.86     15.65 o 
   5   3  14       49.33       61.32      7.74 o 
   6   3  14      161.56      172.64     20.65 o 
   7   3  14       16.92       15.12      4.88 o 
   0   4  14     5044.31     5128.42     50.22 o 
   1   4  14     1469.25     1463.79     26.61 o 
   2   4  14      436.15      438.97     13.99 o 
   3   4  14      463.79      477.68     14.05 o 
   4   4  14      679.44      727.95     22.54 o 
   5   4  14        6.43        9.48      7.44 o 
   6   4  14        1.07       15.13      6.94 o 
   7   4  14       10.65       12.68      5.87 o 
   1   5  14        0.60       -3.14      3.14 o 
   2   5  14       75.89       64.43      3.87 o 
   3   5  14      181.13      199.05      7.10 o 
   4   5  14      349.81      343.82     12.38 o 
   5   5  14       50.10       45.76      7.61 o 
   6   5  14       44.33       44.65      8.90 o 
   7   5  14        3.40       11.76      6.12 o 
   0   6  14     1199.82     1287.64     27.38 o 
   1   6  14       30.73       32.85      2.86 o 
   2   6  14       57.93       42.66      4.95 o 
   3   6  14      101.49       92.83      6.08 o 
   4   6  14      279.90      299.38     12.14 o 
   5   6  14        8.15       12.62      7.40 o 
   6   6  14       29.14       25.57      5.45 o 
   7   6  14       11.16       10.33      5.62 o 
   1   7  14      243.41      227.35      6.83 o 
   2   7  14       27.44       24.74      4.16 o 
   3   7  14       83.66       91.13      5.20 o 
   4   7  14       49.83       31.75      6.79 o 
   5   7  14      166.29      154.09     14.84 o 
   6   7  14        2.76        9.18      3.72 o 
   7   7  14        2.96       10.90      7.52 o 
   0   8  14      324.13      332.12     14.83 o 
   1   8  14      153.99      139.54      7.30 o 
   2   8  14      419.98      448.54     12.81 o 
   3   8  14      117.10       99.24      7.57 o 
   4   8  14        0.43        4.10      3.43 o 
   5   8  14        1.13        8.54      6.12 o 
   6   8  14       23.69       14.89      5.98 o 
   7   8  14       25.46        9.15      6.49 o 
   1   9  14       26.79       29.29      3.50 o 
   2   9  14      161.02      190.86      9.98 o 
   3   9  14       92.88       88.68      9.03 o 
   4   9  14      349.87      401.89     17.75 o 
   5   9  14       21.61       15.50      4.55 o 
   6   9  14       23.06       10.98      8.90 o 
   7   9  14        2.07       14.62      6.18 o 
   0  10  14       32.86       26.89      3.97 o 
   1  10  14        0.85        8.10      2.83 o 
   2  10  14       30.95       22.96      4.09 o 
   3  10  14       25.29       18.07      2.83 o 
   4  10  14      104.05       85.93      8.67 o 
   5  10  14       11.18        2.91     15.86 o 
   6  10  14        3.63        6.25      7.30 o 
   7  10  14        9.72       -2.95     17.74 o 
   1  11  14       18.92        6.55      2.56 o 
   2  11  14        0.24       11.40      3.79 o 
   3  11  14       40.81       39.38      6.31 o 
   4  11  14        0.29       10.41      5.97 o 
   5  11  14        0.44        5.37      7.43 o 
   6  11  14       10.45        5.55     17.20 o 
   0  12  14      321.24      356.72     20.26 o 
   1  12  14        5.00        4.93      3.76 o 
   2  12  14       10.76        1.10      3.26 o 
   3  12  14        0.71        7.88      7.12 o 
   4  12  14        0.13       13.13     19.99 o 
   5  12  14        1.43       14.18      5.69 o 
   6  12  14       35.60       12.40      9.56 o 
   1  13  14        3.07        2.20      6.50 o 
   2  13  14      132.60      131.81     11.98 o 
   3  13  14       35.13       17.32      8.16 o 
   4  13  14       47.87       37.75     12.65 o 
   5  13  14        6.95       58.11     33.52 o 
   6  13  14       13.92       26.68     14.89 o 
   0  14  14      174.40      136.33     21.53 o 
   1  14  14       51.89       39.99      8.05 o 
   2  14  14       25.07       44.42     11.39 o 
   3  14  14       59.86       49.13     24.10 o 
   4  14  14        2.53        1.27     14.98 o 
   5  14  14        5.45       16.04     24.16 o 
   1  15  14        8.27       10.16     12.63 o 
   2  15  14        0.45      -13.06     24.99 o 
   3  15  14        4.05       -4.60     40.59 o 
   4  15  14        0.98        0.39     41.77 o 
   0  16  14        1.43       18.18     17.90 o 
   1  16  14       32.85       31.99     27.42 o 
   2  16  14       64.18       32.85     26.78 o 
   3  16  14        0.03       29.62     28.38 o 
   1   1  15      852.54      935.10     32.31 o 
   2   1  15      411.58      361.98     13.06 o 
   3   1  15      219.39      229.86     10.04 o 
   4   1  15      734.78      795.86     35.17 o 
   5   1  15       38.82       36.97      7.93 o 
   6   1  15       62.32       31.65     11.51 o 
   7   1  15        1.48       13.38      3.66 o 
   0   2  15     3202.84     3272.24     39.90 o 
   1   2  15     2261.19     2277.82     25.17 o 
   2   2  15     2512.71     2712.27     29.25 o 
   3   2  15       94.94       70.63      4.78 o 
   4   2  15       74.72       59.21      8.48 o 
   5   2  15      163.49      180.96     11.71 o 
   6   2  15      452.23      555.50     40.89 o 
   7   2  15       25.71       14.47      5.35 o 
   1   3  15      419.81      417.90     14.30 o 
   2   3  15      171.46      144.92      5.95 o 
   3   3  15       76.57       50.02      4.65 o 
   4   3  15      127.93      151.15     10.87 o 
   5   3  15       47.30       53.71      7.19 o 
   6   3  15      153.21      142.27     17.01 o 
   7   3  15       11.58       22.60      4.74 o 
   0   4  15      899.48      982.72     45.96 o 
   1   4  15      155.62      136.04      5.97 o 
   2   4  15      596.92      590.37     19.30 o 
   3   4  15        0.08       39.34      4.15 o 
   4   4  15       58.94       53.66      5.81 o 
   5   4  15       64.76       46.70      6.93 o 
   6   4  15       40.33       33.51      9.99 o 
   7   4  15       38.08       22.70      7.94 o 
   1   5  15       97.36      129.23      4.95 o 
   2   5  15      750.78      762.83     22.15 o 
   3   5  15       25.93       20.31      3.80 o 
   4   5  15       55.47       60.48      8.02 o 
   5   5  15       28.23       26.90      4.46 o 
   6   5  15       13.65       14.67      8.69 o 
   7   5  15        0.77       11.93     10.95 o 
   0   6  15      924.43      877.94     34.04 o 
   1   6  15      344.59      357.38     11.27 o 
   2   6  15      544.07      592.71     14.24 o 
   3   6  15      101.03       89.92      6.84 o 
   4   6  15       27.47       21.55      4.71 o 
   5   6  15        0.53       13.69      4.48 o 
   6   6  15        0.04        4.25      5.26 o 
   7   6  15        2.45        9.02     11.79 o 
   1   7  15        3.81       22.49      4.11 o 
   2   7  15        2.48        8.44      3.12 o 
   3   7  15       15.00       10.83      4.21 o 
   4   7  15       19.63        7.58      3.81 o 
   5   7  15       17.42       19.10      7.57 o 
   6   7  15       20.39       20.85      6.26 o 
   7   7  15        5.63        4.40     20.55 o 
   0   8  15      146.13      130.10     11.59 o 
   1   8  15      191.88      171.71      7.33 o 
   2   8  15        1.26        1.13      2.87 o 
   3   8  15      333.26      352.13     11.38 o 
   4   8  15        2.13        6.99      4.18 o 
   5   8  15       31.35       17.05      6.89 o 
   6   8  15        1.53       10.78      6.17 o 
   7   8  15        1.33        4.44      5.19 o 
   1   9  15      151.40      164.02      7.74 o 
   2   9  15      144.56      128.51      8.03 o 
   3   9  15        5.96        6.17      5.31 o 
   4   9  15      250.55      221.22     18.89 o 
   5   9  15       10.90        5.36      7.87 o 
   6   9  15        0.25        3.93      6.13 o 
   7   9  15       21.75        6.82      7.51 o 
   0  10  15      208.96      178.70     13.31 o 
   1  10  15        1.25        3.31      3.26 o 
   2  10  15      306.81      264.57     13.54 o 
   3  10  15       50.22       48.61      7.58 o 
   4  10  15       59.18       46.06      7.96 o 
   5  10  15        6.20        8.68      3.29 o 
   6  10  15       17.87       11.65      7.09 o 
   7  10  15        0.54       20.43     14.08 o 
   1  11  15       36.92       32.02      3.76 o 
   2  11  15      180.70      196.64     66.90 o 
   3  11  15       10.97        9.93      4.07 o 
   4  11  15        8.63        9.80      5.87 o 
   5  11  15       10.36        8.13      8.00 o 
   6  11  15        2.84        7.24      8.55 o 
   0  12  15       71.61       39.20      8.78 o 
   1  12  15        4.31        3.63      4.92 o 
   2  12  15       41.28       38.93     13.86 o 
   3  12  15        2.90       10.19      4.94 o 
   4  12  15        1.12        0.14      6.36 o 
   5  12  15        2.71       10.76      7.32 o 
   6  12  15        4.41        8.15     12.01 o 
   1  13  15       20.29       11.34      6.58 o 
   2  13  15        0.10        4.59      7.22 o 
   3  13  15       44.24       11.10      5.14 o 
   4  13  15       15.41        9.39      8.93 o 
   5  13  15        0.18        3.07     17.95 o 
   0  14  15        7.15        2.96      9.87 o 
   1  14  15       10.83       -0.33      8.63 o 
   2  14  15        1.65       21.47      8.25 o 
   3  14  15       10.47        9.56      9.01 o 
   4  14  15        0.45       13.03     24.59 o 
   5  14  15        0.17      -34.74     40.43 o 
   1  15  15        4.69       26.51     16.10 o 
   2  15  15        0.09        7.68     36.58 o 
   3  15  15        5.74      418.49    285.67 o 
   4  15  15        1.34      -12.59     20.64 o 
   0  16  15       23.02       27.48     17.51 o 
   1  16  15       10.43        7.93     12.66 o 
   0   0  16     1305.48     1471.19     35.78 o 
   1   0  16     1734.07     1550.56     60.15 o 
   2   0  16      573.18      618.56     22.20 o 
   3   0  16       44.97       30.59      5.18 o 
   4   0  16      252.75      256.91     24.66 o 
   5   0  16       68.54       58.44     11.06 o 
   6   0  16       36.13       28.09     15.81 o 
   7   0  16        0.60        8.10      7.58 o 
   1   1  16      204.23      159.01      6.98 o 
   2   1  16       44.13       25.59      4.07 o 
   3   1  16     1121.12     1096.00     31.99 o 
   4   1  16        1.50       16.89     11.43 o 
   5   1  16       27.07       29.07      6.19 o 
   6   1  16       12.55       14.77      4.95 o 
   7   1  16       10.27       17.37      4.73 o 
   0   2  16     2369.75     2337.00     34.98 o 
   1   2  16     2075.13     2098.88     27.17 o 
   2   2  16     1471.83     1601.18     39.17 o 
   3   2  16      586.68      605.31     16.95 o 
   4   2  16      213.31      217.74     15.73 o 
   5   2  16        0.11       26.32      7.27 o 
   6   2  16      100.11      108.73     13.61 o 
   7   2  16       15.08       11.02      5.94 o 
   1   3  16        0.55        3.19      3.26 o 
   2   3  16       39.95       51.39      4.76 o 
   3   3  16        4.51       29.75      4.57 o 
   4   3  16      179.98      185.44     15.97 o 
   5   3  16       18.83       21.39      6.19 o 
   6   3  16      111.51      129.19     12.31 o 
   7   3  16       24.98       13.39      4.54 o 
   0   4  16        0.38       -3.60      4.63 o 
   1   4  16      460.72      466.98     15.23 o 
   2   4  16       97.87       88.65      4.84 o 
   3   4  16      170.50      170.09      8.27 o 
   4   4  16     1225.16     1434.13     61.83 o 
   5   4  16       36.11       37.47      8.82 o 
   6   4  16       61.24       50.91     11.88 o 
   7   4  16        2.88       28.72      7.86 o 
   1   5  16      226.40      242.54      8.73 o 
   2   5  16      612.53      653.33     18.96 o 
   3   5  16      227.19      237.97     11.75 o 
   4   5  16     1784.69     1951.44     72.67 o 
   5   5  16      120.73      145.72     10.31 o 
   6   5  16       11.46       12.70     13.30 o 
   7   5  16       12.71       20.21     11.83 o 
   0   6  16        9.02        1.06      4.93 o 
   1   6  16       81.27       63.50      4.28 o 
   2   6  16      442.33      429.55     12.53 o 
   3   6  16      185.38      199.55     10.54 o 
   4   6  16        9.36       15.24      7.74 o 
   5   6  16       17.27       14.45      5.40 o 
   6   6  16        0.01        9.36      9.52 o 
   7   6  16        3.22       18.93      7.71 o 
   1   7  16       43.79       41.43      4.26 o 
   2   7  16      255.25      250.79      9.89 o 
   3   7  16        4.49       16.33      4.15 o 
   4   7  16        4.05       14.64      6.80 o 
   5   7  16       47.94       38.23      9.28 o 
   6   7  16        1.11       14.73      4.37 o 
   7   7  16        9.09        7.94      9.93 o 
   0   8  16     1449.77     1585.46     44.47 o 
   1   8  16      186.10      202.83      9.28 o 
   2   8  16       31.22       19.54      3.84 o 
   3   8  16      134.85      171.44     12.96 o 
   4   8  16      109.21      143.86    111.88 o 
   5   8  16        2.84       17.91      4.99 o 
   6   8  16        1.82        8.19      8.44 o 
   7   8  16        2.65        2.78     10.31 o 
   1   9  16       17.65       13.31      2.26 o 
   2   9  16       12.63        5.48      2.66 o 
   3   9  16      136.07      179.16     10.36 o 
   4   9  16        6.19        4.84      5.44 o 
   5   9  16       99.58      121.80     13.06 o 
   6   9  16        4.49        6.16      8.28 o 
   7   9  16        0.86        3.45      8.46 o 
   0  10  16      177.07      176.12     11.71 o 
   1  10  16       18.27       18.36      3.51 o 
   2  10  16      818.41      896.28     38.38 o 
   3  10  16       20.57       25.05      5.29 o 
   4  10  16       19.96       15.73      6.25 o 
   5  10  16       18.36       14.18      7.06 o 
   6  10  16       13.90        7.09     11.08 o 
   1  11  16       18.41       14.96      3.57 o 
   2  11  16       62.47       72.34      7.80 o 
   3  11  16        2.17       10.05      4.79 o 
   4  11  16       37.76       38.32      9.65 o 
   5  11  16        0.01        0.03      7.36 o 
   6  11  16        0.59        3.62      5.23 o 
   0  12  16        5.74        2.17      5.17 o 
   1  12  16       21.59       13.65      4.94 o 
   2  12  16        7.85        8.82      8.17 o 
   3  12  16        3.81       12.17      8.51 o 
   4  12  16        6.63        3.04      4.80 o 
   5  12  16        4.26       -0.62      3.56 o 
   6  12  16        3.42        7.57     12.53 o 
   1  13  16        0.56        2.56      3.04 o 
   2  13  16       34.34       15.63      7.65 o 
   3  13  16       47.98       28.23     10.86 o 
   4  13  16        4.30        9.19      4.88 o 
   5  13  16       31.66       33.12     25.66 o 
   0  14  16      201.01      223.69     56.44 o 
   1  14  16       55.42       53.31      8.94 o 
   2  14  16        8.25       16.82     10.95 o 
   3  14  16       24.16       33.67     15.31 o 
   4  14  16        1.60      -12.85     20.86 o 
   5  14  16        1.60       13.77     21.41 o 
   1  15  16        2.55       -2.77     24.88 o 
   3  15  16        0.09      -12.11     39.76 o 
   4  15  16        2.32      -12.02     49.92 o 
   0  16  16        1.58        8.79     14.83 o 
   1  16  16       34.16       28.64     26.88 o 
   1   1  17      151.99      117.08      7.46 o 
   2   1  17       36.25       44.05      4.43 o 
   3   1  17       15.11       42.65      5.76 o 
   4   1  17       64.59       88.29      7.51 o 
   5   1  17       22.66       33.38      6.72 o 
   6   1  17        0.61        8.50      7.11 o 
   7   1  17        1.42       15.35      7.93 o 
   0   2  17       40.78       48.29      7.42 o 
   1   2  17        8.13       14.86      5.06 o 
   2   2  17       22.81       20.94      3.75 o 
   3   2  17        0.07       11.68      6.47 o 
   4   2  17       15.10       16.53      5.00 o 
   5   2  17        5.24       26.41      8.75 o 
   6   2  17       30.84       49.31     11.01 o 
   7   2  17       22.23       22.66      8.84 o 
   1   3  17      148.63      153.61      5.77 o 
   2   3  17       15.05        5.30      3.63 o 
   3   3  17       45.34       33.99      4.80 o 
   4   3  17      631.81      750.11     30.75 o 
   5   3  17       98.63      132.79     11.57 o 
   6   3  17      102.57      101.64     11.33 o 
   7   3  17       45.28       26.12     14.91 o 
   0   4  17      473.72      423.46     18.63 o 
   1   4  17       61.56       41.73      4.04 o 
   2   4  17       16.78       19.59      4.60 o 
   3   4  17       56.61       48.63      5.83 o 
   4   4  17      815.73      944.73     38.29 o 
   5   4  17      114.83      136.08     10.59 o 
   6   4  17       45.55       35.38      9.41 o 
   7   4  17       34.30       10.57      7.71 o 
   1   5  17        7.48        2.35      3.62 o 
   2   5  17      495.90      493.91     15.34 o 
   3   5  17       84.96       70.83      6.17 o 
   4   5  17      347.34      379.89     21.17 o 
   5   5  17      277.81      300.88     22.13 o 
   6   5  17        3.83       12.07      7.54 o 
   7   5  17        2.91        5.68     10.43 o 
   0   6  17     1535.92     1625.01     44.66 o 
   1   6  17     1386.56     1601.92     30.90 o 
   2   6  17      302.55      320.57     12.14 o 
   3   6  17      477.30      521.24     15.37 o 
   4   6  17        9.75       11.99      4.87 o 
   5   6  17       20.93       21.52     12.43 o 
   6   6  17       13.14        6.87      6.68 o 
   7   6  17       20.16       22.01      9.66 o 
   1   7  17      218.89      189.30      9.05 o 
   2   7  17      103.79       98.11      6.08 o 
   3   7  17      511.37      521.65     20.58 o 
   4   7  17      387.06      436.05     20.95 o 
   5   7  17       98.09      106.49     11.84 o 
   6   7  17        8.35       19.96     17.03 o 
   7   7  17        8.49        2.37      4.57 o 
   0   8  17      453.12      461.39     19.31 o 
   1   8  17        0.01        3.12      1.97 o 
   2   8  17      419.15      464.78     17.02 o 
   3   8  17      226.03      202.87     10.70 o 
   4   8  17       22.57       16.93      6.37 o 
   5   8  17       96.10       97.60     11.81 o 
   6   8  17        2.27       31.32      7.56 o 
   7   8  17        2.06       -0.26      5.95 o 
   1   9  17       11.74        5.88      3.71 o 
   2   9  17      188.89      205.53     11.00 o 
   3   9  17       42.48       22.48      8.12 o 
   4   9  17        0.96       21.72      7.05 o 
   5   9  17       45.36       31.52     13.21 o 
   6   9  17        0.63        6.67      2.85 o 
   7   9  17       27.58       18.47      8.29 o 
   0  10  17      442.44      399.24     19.65 o 
   1  10  17       27.86       31.90      4.85 o 
   2  10  17        0.01        8.32      6.29 o 
   3  10  17        0.19        5.14      4.39 o 
   4  10  17        2.98       14.73      5.75 o 
   5  10  17       25.94        6.78      5.70 o 
   6  10  17        7.24        6.30     31.59 o 
   1  11  17        8.40       10.15      8.74 o 
   2  11  17       37.90       29.04      6.46 o 
   3  11  17       36.61       36.92      7.59 o 
   4  11  17        6.62        3.49     11.67 o 
   5  11  17       13.93        5.48     14.48 o 
   0  12  17      109.51      110.38     15.55 o 
   1  12  17        0.61        4.15     10.43 o 
   2  12  17        0.01        0.35     10.72 o 
   3  12  17       14.74       16.28     17.35 o 
   4  12  17       10.88        4.53      9.16 o 
   5  12  17        9.64        6.60      4.37 o 
   1  13  17        3.09        5.68      3.80 o 
   2  13  17        7.90       14.40      6.47 o 
   3  13  17        8.60        7.45      8.09 o 
   4  13  17        1.65        7.94     14.08 o 
   5  13  17        2.67       26.51     27.72 o 
   0  14  17       30.79       30.52     12.39 o 
   1  14  17       54.52       24.94      8.15 o 
   2  14  17        0.12       10.15     10.73 o 
   3  14  17       19.84       26.77     16.21 o 
   4  14  17        6.98       60.18     46.82 o 
   1  15  17       18.27       31.19     21.89 o 
   0  16  17        0.23       10.71     12.85 o 
   1  16  17        2.21        0.10      8.76 o 
   0   0  18      564.86      541.72     34.30 o 
   1   0  18      227.59      271.11     12.81 o 
   2   0  18      304.07      284.65     15.18 o 
   3   0  18       84.56       72.68      9.84 o 
   4   0  18       25.21       30.35      9.73 o 
   5   0  18       36.59       22.72      9.85 o 
   6   0  18       87.08       84.88     17.67 o 
   1   1  18       25.32       23.81      4.39 o 
   2   1  18      135.89      100.89      8.89 o 
   3   1  18       34.61       31.13      4.88 o 
   4   1  18      112.99      121.18     11.45 o 
   5   1  18       22.05       26.16      6.51 o 
   6   1  18       39.48       29.46      8.13 o 
   7   1  18        4.92       10.59     25.15 o 
   0   2  18      131.47      131.16     10.76 o 
   1   2  18      351.28      420.29     13.21 o 
   2   2  18       20.56       18.97      3.97 o 
   3   2  18       27.09       13.46      2.97 o 
   4   2  18       13.21       30.73      7.51 o 
   5   2  18        8.14        8.52      6.23 o 
   6   2  18       72.23       73.91     10.00 o 
   7   2  18       20.25       30.34     12.66 o 
   1   3  18       31.79       22.29      3.62 o 
   2   3  18      198.91      196.33      9.13 o 
   3   3  18      211.84      211.92     14.96 o 
   4   3  18        6.44       16.64      7.57 o 
   5   3  18        3.09        9.31      4.74 o 
   6   3  18        4.92        8.12      7.19 o 
   7   3  18        4.07        9.44     12.77 o 
   0   4  18     1995.64     2241.20     36.64 o 
   1   4  18      508.24      510.40     15.79 o 
   2   4  18     1109.91     1128.95     34.78 o 
   3   4  18      498.16      473.81     13.62 o 
   4   4  18       29.33       30.73      5.33 o 
   5   4  18       48.50       49.14      9.23 o 
   6   4  18       40.15       40.91      9.51 o 
   7   4  18        4.79        9.62      8.16 o 
   1   5  18        1.61       30.45      4.19 o 
   2   5  18      650.87      673.80     22.84 o 
   3   5  18      331.50      356.94     14.05 o 
   4   5  18      158.50      163.54     12.50 o 
   5   5  18        1.55       13.33      6.86 o 
   6   5  18       63.96       54.82     11.61 o 
   7   5  18        7.87       18.77     25.00 o 
   0   6  18       58.96       58.64      8.87 o 
   1   6  18      673.22      677.54     19.51 o 
   2   6  18      877.51      927.94     29.27 o 
   3   6  18       18.31       20.92      3.76 o 
   4   6  18       30.30       12.56      5.25 o 
   5   6  18       60.60       49.70      9.92 o 
   6   6  18        5.63       16.52      5.01 o 
   7   6  18       12.68        2.81      3.74 o 
   1   7  18      298.71      292.24     10.32 o 
   2   7  18      349.84      375.07     15.21 o 
   3   7  18      802.73      860.90     28.97 o 
   4   7  18       98.22       89.45     11.22 o 
   5   7  18       11.95        2.34      9.70 o 
   6   7  18        1.37       11.95      7.45 o 
   0   8  18     1037.66     1131.89     49.91 o 
   1   8  18      151.39      149.63      9.46 o 
   2   8  18      333.17      354.80     13.64 o 
   3   8  18      150.00      160.32     10.39 o 
   4   8  18        2.13       22.93      8.16 o 
   5   8  18      106.00      119.82     12.45 o 
   6   8  18        5.78        3.94      5.51 o 
   1   9  18       23.23        9.95      4.50 o 
   2   9  18       45.92       38.72      8.47 o 
   3   9  18        9.28        9.57      5.33 o 
   4   9  18        4.46        7.45      4.17 o 
   5   9  18       41.91       31.82     11.54 o 
   6   9  18        8.26       11.20      5.40 o 
   0  10  18       24.58        7.32      6.07 o 
   1  10  18        0.21        4.73      2.83 o 
   2  10  18        0.48        6.13      5.00 o 
   3  10  18       54.06       48.07      8.82 o 
   4  10  18        0.58        7.80      5.31 o 
   5  10  18       35.26       12.21      6.62 o 
   6  10  18        8.29        7.31     12.75 o 
   1  11  18       59.78       50.68      7.15 o 
   2  11  18       12.57       14.65      5.77 o 
   3  11  18       18.89        8.61      4.35 o 
   4  11  18       23.65       25.05      7.80 o 
   5  11  18        5.50        7.74     12.25 o 
   0  12  18        3.27        7.55      5.88 o 
   1  12  18       37.88       23.59      6.22 o 
   2  12  18        6.62        8.35     12.02 o 
   3  12  18       13.92       12.14      9.05 o 
   4  12  18       16.12       10.92      6.26 o 
   5  12  18        0.86        7.48      4.48 o 
   1  13  18        1.52        1.78      3.29 o 
   2  13  18        2.34       -1.40      7.61 o 
   3  13  18        0.20        0.57      8.51 o 
   4  13  18        2.43        0.83     11.20 o 
   5  13  18        0.00       18.97     17.31 o 
   0  14  18        0.52        5.84     11.58 o 
   1  14  18        0.56       10.83      8.97 o 
   2  14  18       22.48       13.33     12.06 o 
   3  14  18        2.09      -17.04     19.20 o 
   1  15  18        8.76       -5.94      7.80 o 
   1  16  18        2.10        8.28     10.03 o 
   2  16  18        1.68       37.90     29.18 o 
   1   1  19       29.47       20.69      4.91 o 
   2   1  19      114.31      108.83      9.18 o 
   3   1  19       44.22       48.95      7.34 o 
   4   1  19      243.49      248.83     13.71 o 
   5   1  19        0.04       21.99      5.19 o 
   6   1  19       41.19       25.17      6.82 o 
   0   2  19     1663.90     1818.59     24.84 o 
   1   2  19      339.62      315.47     10.74 o 
   2   2  19      413.87      426.05     15.04 o 
   3   2  19       62.64       71.76      9.45 o 
   4   2  19       39.91       32.57      5.67 o 
   5   2  19       64.02       42.45      7.07 o 
   6   2  19        0.14       22.76      7.54 o 
   1   3  19      495.05      470.04     14.58 o 
   2   3  19      163.06      153.09     10.03 o 
   3   3  19        4.51        9.61     12.09 o 
   4   3  19      104.33       93.63      9.44 o 
   5   3  19        2.20        6.18      6.11 o 
   6   3  19        0.16       20.25      4.84 o 
   0   4  19      582.33      607.07     20.97 o 
   1   4  19      191.32      196.70      9.45 o 
   2   4  19      113.64      108.83      9.11 o 
   3   4  19        8.22       22.40      8.98 o 
   4   4  19       69.78       60.67      8.59 o 
   5   4  19       11.34        6.91      3.66 o 
   6   4  19       22.85       20.23     14.89 o 
   1   5  19        2.92        1.69      4.03 o 
   2   5  19      360.84      353.78     13.42 o 
   3   5  19       76.25       66.77      9.03 o 
   4   5  19        4.54        7.10      6.10 o 
   5   5  19       36.07       24.39      9.19 o 
   6   5  19       31.01       24.60      8.79 o 
   0   6  19      616.78      653.52     29.19 o 
   1   6  19     1146.88     1184.08     36.55 o 
   2   6  19       39.50       39.40      5.09 o 
   3   6  19     1010.62     1058.71     38.43 o 
   4   6  19       23.16       26.04      5.68 o 
   5   6  19       25.42       19.18      7.60 o 
   6   6  19        2.84       20.60      6.41 o 
   1   7  19       32.91       23.44      5.17 o 
   2   7  19       26.05       22.05      5.81 o 
   3   7  19        2.71        9.62      4.51 o 
   4   7  19       26.68       28.02      5.57 o 
   5   7  19       50.27       60.99     10.27 o 
   6   7  19        4.90        5.83      4.12 o 
   0   8  19      189.55      214.47     20.91 o 
   1   8  19       31.57       28.35      4.20 o 
   2   8  19       52.60       39.49      4.93 o 
   3   8  19       27.40       17.17      7.55 o 
   4   8  19        0.00       10.29      8.62 o 
   5   8  19       32.24       24.66      6.23 o 
   6   8  19        0.02        3.95      3.72 o 
   1   9  19        6.44        7.93      4.87 o 
   2   9  19       19.66       10.93      4.42 o 
   3   9  19        3.74        0.98      6.87 o 
   4   9  19        0.63        3.93      9.01 o 
   5   9  19       35.96       21.91      7.57 o 
   6   9  19       14.29        9.02      7.20 o 
   0  10  19      183.38      193.82     10.42 o 
   1  10  19       58.17       27.91      4.91 o 
   2  10  19       46.02       31.69      5.64 o 
   3  10  19       17.62       17.51      6.65 o 
   4  10  19       68.44       65.57      8.38 o 
   5  10  19       12.52        4.71      6.33 o 
   6  10  19        1.38        5.80     23.74 o 
   1  11  19       16.41        1.92      4.72 o 
   2  11  19       30.72       18.18     10.80 o 
   3  11  19        0.27        3.16      9.11 o 
   4  11  19       46.67       40.17      8.40 o 
   5  11  19        1.92        7.42      6.00 o 
   0  12  19       34.55       15.89      5.35 o 
   1  12  19       39.41       19.56     13.41 o 
   2  12  19        5.22       10.78      8.79 o 
   3  12  19        6.15        4.47     13.26 o 
   4  12  19        0.62        6.19      7.26 o 
   5  12  19        0.02        0.27     10.68 o 
   1  13  19        1.45        1.64      7.16 o 
   2  13  19        5.08        3.96      4.85 o 
   3  13  19        0.70        0.90      7.46 o 
   4  13  19        2.16        1.81      8.05 o 
   5  13  19        0.00      -23.84     23.84 o 
   0  14  19        6.48        9.25     11.85 o 
   1  14  19       17.53       29.98     10.80 o 
   2  14  19       10.93       -6.14     20.74 o 
   3  14  19        1.00       15.50     27.26 o 
   1  15  19        0.78       18.28     13.90 o 
   0   0  20       68.02       41.11      8.75 o 
   1   0  20      838.28      870.35     38.09 o 
   2   0  20      598.74      597.13     42.58 o 
   3   0  20      157.77      156.27     16.63 o 
   4   0  20       45.05       54.20     10.90 o 
   5   0  20        6.27       -3.50      8.94 o 
   6   0  20       19.43       31.24      9.68 o 
   1   1  20       22.36       25.67      4.55 o 
   2   1  20       28.35       11.55      6.58 o 
   3   1  20      850.34     1012.15     25.57 o 
   4   1  20       29.88       22.18      5.18 o 
   5   1  20      103.10       78.17     11.53 o 
   6   1  20        0.34        8.53      7.16 o 
   0   2  20      220.52      243.87     12.11 o 
   1   2  20      376.97      381.09     12.93 o 
   2   2  20      269.24      252.62     14.26 o 
   3   2  20      115.13      102.85      9.13 o 
   4   2  20      209.44      219.24     13.63 o 
   5   2  20        7.19       10.92      6.76 o 
   6   2  20       10.78       24.05      8.88 o 
   1   3  20      703.29      743.32     22.38 o 
   2   3  20        2.78        4.54      8.29 o 
   3   3  20        9.60       23.41      7.31 o 
   4   3  20        6.55       17.91      5.90 o 
   5   3  20       48.85       57.55     10.46 o 
   6   3  20       13.78       13.65      6.37 o 
   0   4  20       89.19       64.25      8.39 o 
   1   4  20      394.88      367.56     15.70 o 
   2   4  20      521.30      533.44     19.79 o 
   3   4  20      304.02      317.98     17.01 o 
   4   4  20        0.12        6.56      5.44 o 
   5   4  20       40.95       31.85      7.16 o 
   6   4  20       38.90       40.79      9.17 o 
   1   5  20       33.17       24.50      6.83 o 
   2   5  20       94.68       82.43      6.95 o 
   3   5  20      387.40      374.81     20.93 o 
   4   5  20        3.70       21.15      5.04 o 
   5   5  20      156.59      166.74     18.19 o 
   6   5  20        1.47       11.64     12.27 o 
   0   6  20       14.82       12.58      7.68 o 
   1   6  20      517.36      549.88     18.39 o 
   2   6  20      222.44      177.45     17.86 o 
   3   6  20        0.39        1.39      7.31 o 
   4   6  20        0.47        1.82      7.36 o 
   5   6  20       79.93       81.39     11.68 o 
   6   6  20        4.74        9.26      7.73 o 
   1   7  20      328.43      342.83     12.62 o 
   2   7  20        3.55        7.11      5.85 o 
   3   7  20     1026.26     1210.46     45.66 o 
   4   7  20       41.47       60.03      8.87 o 
   5   7  20       28.21       31.23      6.35 o 
   6   7  20        0.38        4.46     11.74 o 
   0   8  20      254.74      300.95     15.55 o 
   1   8  20     1146.28     1219.90     66.58 o 
   2   8  20       76.99       62.15      7.56 o 
   3   8  20       33.04       18.16      6.80 o 
   4   8  20       17.86       20.67      5.44 o 
   5   8  20       53.77       54.52      9.66 o 
   6   8  20        2.13        5.78      6.69 o 
   1   9  20       13.36        2.74      3.75 o 
   2   9  20       42.87       36.90      7.16 o 
   3   9  20      261.34      313.19     20.29 o 
   4   9  20        1.28        8.75      8.70 o 
   5   9  20       23.70       23.52      8.04 o 
   6   9  20        0.19       11.92      6.67 o 
   0  10  20      198.80      228.34     18.05 o 
   1  10  20       31.03       20.51      4.83 o 
   2  10  20       10.82       14.68      5.39 o 
   3  10  20        6.39        7.99      7.11 o 
   4  10  20        0.72        8.97      5.58 o 
   5  10  20       33.46        9.38     10.50 o 
   6  10  20       27.80       42.73     30.17 o 
   1  11  20       35.34       33.07      6.89 o 
   2  11  20        2.76        1.65      8.89 o 
   3  11  20       29.17       24.48      7.75 o 
   4  11  20        2.39        2.28      3.84 o 
   5  11  20        0.91        9.96      8.49 o 
   0  12  20       34.95       20.34      9.31 o 
   1  12  20       71.04       54.53      7.87 o 
   2  12  20        0.06        6.10      4.89 o 
   3  12  20        0.08       -1.69      9.80 o 
   4  12  20       25.36       19.76      8.69 o 
   5  12  20        7.53        6.35      3.26 o 
   1  13  20       15.35       18.43      6.09 o 
   2  13  20        2.89       11.48     11.66 o 
   3  13  20       14.14        7.53      9.37 o 
   4  13  20        5.26        9.51     12.48 o 
   0  14  20       37.27       44.88     25.47 o 
   1  14  20        8.13       26.09     13.36 o 
   2  14  20       47.08       65.01     27.66 o 
   2  15  20        9.65       27.00     14.35 o 
   1   1  21        2.65        4.64      6.02 o 
   2   1  21       46.78       55.65      9.74 o 
   3   1  21      112.29      152.90     15.25 o 
   4   1  21       21.03       18.29      6.63 o 
   5   1  21       59.85       52.05     10.67 o 
   6   1  21       11.26       12.35      4.30 o 
   0   2  21       26.83       14.51      5.00 o 
   1   2  21      167.19      167.70     10.00 o 
   2   2  21        3.89        3.27      7.74 o 
   3   2  21      339.56      390.75     27.16 o 
   4   2  21        1.40       13.54      5.24 o 
   5   2  21        2.88        7.20      8.32 o 
   6   2  21        0.04        8.74      5.85 o 
   1   3  21       42.49       31.89      4.68 o 
   2   3  21      137.39      140.34     11.95 o 
   3   3  21      329.47      325.16     15.43 o 
   4   3  21      239.57      228.30     11.72 o 
   5   3  21        6.65        3.26      5.65 o 
   6   3  21       55.15       39.87      7.45 o 
   0   4  21     1091.64     1124.19     46.37 o 
   1   4  21      852.91      779.37     28.01 o 
   2   4  21      280.16      326.48     17.44 o 
   3   4  21       71.82       48.42      7.19 o 
   4   4  21        0.15        7.31      7.92 o 
   5   4  21       15.49       12.03      7.39 o 
   6   4  21        0.46       14.22      9.71 o 
   1   5  21        9.24       10.16      5.16 o 
   2   5  21      390.97      417.45     17.45 o 
   3   5  21      217.21      249.45     14.06 o 
   4   5  21        7.97       18.84      7.17 o 
   5   5  21        5.65       14.99      5.66 o 
   6   5  21       24.34       18.36     16.60 o 
   0   6  21       46.90       27.74      8.56 o 
   1   6  21        1.74        6.00      3.49 o 
   2   6  21        8.37        7.27      4.69 o 
   3   6  21        7.45        9.49      5.94 o 
   4   6  21      101.67       95.92     13.91 o 
   5   6  21      113.63      104.40     22.58 o 
   6   6  21        0.21       24.29     11.46 o 
   1   7  21       58.92       34.28      7.16 o 
   2   7  21      104.99       72.40      8.47 o 
   3   7  21       30.80       34.23      9.63 o 
   4   7  21      154.62      168.20     12.75 o 
   5   7  21        6.04       22.65      7.60 o 
   6   7  21       56.30       37.70     11.84 o 
   0   8  21       10.00       16.95      5.81 o 
   1   8  21      407.50      395.86     17.40 o 
   2   8  21       17.22       11.09      6.51 o 
   3   8  21      246.58      239.63     18.06 o 
   4   8  21       78.83       79.61     11.00 o 
   5   8  21        0.00        0.97      6.69 o 
   6   8  21       12.62        0.54      4.08 o 
   1   9  21        7.39        4.30      4.30 o 
   2   9  21       20.26       14.34      3.76 o 
   3   9  21       13.36       14.87      4.94 o 
   4   9  21        0.09       13.21      6.25 o 
   5   9  21        2.90       11.01      5.96 o 
   6   9  21       10.79        2.01      7.20 o 
   0  10  21       57.72       54.01     10.12 o 
   1  10  21      188.27      194.65     14.74 o 
   2  10  21       46.46       45.49      8.18 o 
   3  10  21       24.21       22.31      4.98 o 
   4  10  21        9.45       16.59      7.50 o 
   5  10  21        4.78       11.08      9.95 o 
   1  11  21      136.60      144.35     11.53 o 
   2  11  21       12.76       16.95      3.94 o 
   3  11  21        5.64        5.15      9.63 o 
   4  11  21       41.69       15.78     13.57 o 
   0  12  21       12.70       12.43      9.59 o 
   1  12  21        1.15        0.34      4.64 o 
   2  12  21        9.47       10.08      5.72 o 
   3  12  21        9.31        4.95      4.35 o 
   4  12  21        0.01        0.34     13.38 o 
   1  13  21        0.02        6.32     10.76 o 
   2  13  21        3.20       -2.43      8.35 o 
   3  13  21       44.99        9.06     15.36 o 
   4  13  21        1.41        6.79      8.58 o 
   0  14  21        0.53      -10.22     23.49 o 
   1  14  21       33.05       20.71     20.91 o 
   2  14  21        0.02        6.34     21.94 o 
   0   0  22      353.15      434.25     43.87 o 
   1   0  22       10.08       21.55      9.25 o 
   2   0  22      498.41      630.89     40.25 o 
   3   0  22       89.67      107.93     20.82 o 
   4   0  22       77.70       59.73     13.90 o 
   5   0  22       26.94       28.95     10.18 o 
   6   0  22       25.73       18.91      9.25 o 
   1   1  22       66.47       45.22      8.15 o 
   2   1  22       88.36       81.47      9.46 o 
   3   1  22       14.62        3.92      6.29 o 
   4   1  22       71.05       71.52     11.42 o 
   5   1  22        2.52       12.44      7.89 o 
   6   1  22        1.67       18.89      5.57 o 
   0   2  22      311.77      286.00     28.50 o 
   1   2  22        9.04        8.93      5.66 o 
   2   2  22       79.97      119.80      9.96 o 
   3   2  22       43.91       39.50      7.09 o 
   4   2  22       15.91       19.23      6.65 o 
   5   2  22       32.92       29.45      7.55 o 
   6   2  22        0.42       11.04      5.38 o 
   1   3  22        6.00        6.68      5.92 o 
   2   3  22      418.58      486.58     24.28 o 
   3   3  22      129.92      172.89     15.18 o 
   4   3  22       80.94       71.94     10.97 o 
   5   3  22       20.31       22.09      7.36 o 
   6   3  22       15.58       19.78      7.08 o 
   0   4  22     3599.14     3965.90    101.70 o 
   1   4  22       53.30       61.97      7.49 o 
   2   4  22     1003.29     1189.49     49.53 o 
   3   4  22       76.39       74.44     10.95 o 
   4   4  22       41.43       35.78      8.56 o 
   5   4  22       76.61       69.70     13.97 o 
   6   4  22       62.01       66.66     19.55 o 
   1   5  22      107.42      103.79      7.83 o 
   2   5  22      366.60      367.62     17.13 o 
   3   5  22       41.43       31.82      7.44 o 
   4   5  22       15.20       15.34      6.01 o 
   5   5  22       83.66       65.60      9.52 o 
   6   5  22        1.78        5.18     12.37 o 
   0   6  22      303.40      306.56     21.49 o 
   1   6  22        0.38        2.14      4.10 o 
   2   6  22        2.17       12.05      5.81 o 
   3   6  22      107.68      112.98     14.22 o 
   4   6  22        6.37        6.97     10.00 o 
   5   6  22        0.24        6.73      6.87 o 
   6   6  22        8.22       10.94     25.15 o 
   1   7  22       86.03       83.45      7.88 o 
   2   7  22        0.08        8.76      5.38 o 
   3   7  22       73.41       49.07      8.38 o 
   4   7  22       50.87       36.17      6.25 o 
   5   7  22        3.26        0.17      6.70 o 
   6   7  22        0.06       19.59     10.44 o 
   0   8  22       61.47       34.25      8.45 o 
   1   8  22      245.03      267.78     11.45 o 
   2   8  22        7.21        6.55      2.85 o 
   3   8  22        2.01        9.29      5.59 o 
   4   8  22       36.53       18.79      8.05 o 
   5   8  22        2.40        8.38      9.10 o 
   6   8  22       13.28        9.26     12.53 o 
   1   9  22       70.47       79.00      9.31 o 
   2   9  22       18.81        9.77      5.68 o 
   3   9  22        1.03        2.58      4.81 o 
   4   9  22        1.95        9.48      7.15 o 
   5   9  22        0.04        5.61      7.98 o 
   6   9  22        0.21        5.54      8.14 o 
   0  10  22        3.40       -5.31      7.36 o 
   1  10  22       50.30       37.14      7.70 o 
   2  10  22      127.81      128.43      9.85 o 
   3  10  22        0.11        2.43      6.15 o 
   4  10  22       59.28       18.33     10.23 o 
   5  10  22        0.01       17.54     21.38 o 
   1  11  22        7.37       12.47      6.40 o 
   2  11  22       39.57       25.00     17.61 o 
   3  11  22        7.77       19.50      9.25 o 
   4  11  22        7.75        9.04     14.57 o 
   5  11  22        0.00      -15.53     28.54 o 
   0  12  22       56.35       50.53     11.48 o 
   1  12  22        2.40        2.71      3.09 o 
   2  12  22       20.37        8.86     13.76 o 
   3  12  22        6.45       11.04      7.57 o 
   4  12  22       21.91        6.39     10.23 o 
   1  13  22        0.14       -1.66      4.47 o 
   2  13  22        0.92        3.21      3.07 o 
   3  13  22        0.02        2.96      5.47 o 
   4  13  22        1.54        2.24      3.67 o 
   0  14  22        2.94        5.34     18.56 o 
   1  14  22        7.55       29.14     14.53 o 
   2  14  22        0.35        2.01     42.41 o 
   1   1  23       23.20       35.65     10.31 o 
   2   1  23      331.35      390.26     18.84 o 
   3   1  23       21.36       41.91      8.08 o 
   4   1  23      157.36      141.47     11.81 o 
   5   1  23       92.96       99.59     10.19 o 
   6   1  23        5.46       28.89     18.38 o 
   0   2  23      546.75      540.74     33.44 o 
   1   2  23      282.62      365.15     18.40 o 
   2   2  23       35.89       32.52      7.66 o 
   3   2  23      214.80      227.22     16.82 o 
   4   2  23        8.40       16.05      6.34 o 
   5   2  23       51.28       30.69      7.75 o 
   6   2  23        9.46       16.47     11.52 o 
   1   3  23      249.66      302.78     16.69 o 
   2   3  23        0.54        6.39     10.16 o 
   3   3  23       21.16       11.00      6.58 o 
   4   3  23       99.04      100.23      9.92 o 
   5   3  23        0.94        9.83      6.37 o 
   6   3  23        3.49       10.24      6.59 o 
   0   4  23      117.17      118.06     15.47 o 
   1   4  23      498.80      575.35     22.38 o 
   2   4  23      178.56      186.57     13.35 o 
   3   4  23       53.50       55.85     11.08 o 
   4   4  23       12.01       11.50      5.20 o 
   5   4  23        0.06       17.23      6.39 o 
   6   4  23        0.45        6.03     14.27 o 
   1   5  23       53.70       46.58      6.77 o 
   2   5  23       38.71       38.65      6.92 o 
   3   5  23       12.34       16.52      7.76 o 
   4   5  23       69.44       81.10     10.60 o 
   5   5  23       18.48       24.61      6.96 o 
   6   5  23        0.20       21.16     10.08 o 
   0   6  23        0.46        0.07      7.41 o 
   1   6  23       36.76       38.73      5.78 o 
   2   6  23       44.34       28.50      7.07 o 
   3   6  23        9.23       22.82      6.33 o 
   4   6  23       29.72       20.27      7.04 o 
   5   6  23        0.09       13.94      6.75 o 
   6   6  23        5.80       17.21      8.83 o 
   1   7  23        0.03        2.38      3.84 o 
   2   7  23        2.10        3.71     10.64 o 
   3   7  23       66.45       64.98     10.46 o 
   4   7  23       11.55        9.11      7.31 o 
   5   7  23        0.91       22.02     10.12 o 
   6   7  23        3.16       -2.02     16.77 o 
   0   8  23       64.41       39.40      9.83 o 
   1   8  23      663.68      635.41     40.57 o 
   2   8  23       23.90       29.12      8.46 o 
   3   8  23       68.12       71.00     10.46 o 
   4   8  23       10.38        5.72      7.98 o 
   5   8  23        5.81        6.65     13.99 o 
   6   8  23        4.37       18.03     11.67 o 
   1   9  23        4.11       10.15      5.54 o 
   2   9  23      134.78      135.54      9.91 o 
   3   9  23        9.87        8.78      5.60 o 
   4   9  23        1.38        4.61      4.25 o 
   5   9  23        0.83       17.64     10.51 o 
   6   9  23        3.81       15.34     19.05 o 
   0  10  23      288.91      285.86     21.99 o 
   1  10  23       91.98      100.12      8.24 o 
   2  10  23        9.10       13.08      4.60 o 
   3  10  23       19.45       21.90      8.18 o 
   4  10  23        9.64       13.42      7.82 o 
   1  11  23       13.76       25.50     35.57 o 
   2  11  23       24.72       20.36     15.21 o 
   3  11  23      110.94       44.52     20.16 o 
   4  11  23       20.17        8.54     12.27 o 
   0  12  23        0.19        7.88     27.84 o 
   1  12  23       34.04       12.68     12.42 o 
   2  12  23        1.13        2.70      5.16 o 
   3  12  23        4.83        4.75      9.94 o 
   4  12  23        4.88       11.74     13.11 o 
   1  13  23        1.69        5.47      9.89 o 
   2  13  23        5.81        4.59     12.32 o 
   3  13  23        0.06        3.55     13.15 o 
   0  14  23        6.96        3.96     18.41 o 
   1  14  23        9.26       40.79     58.08 o 
   2  14  23       20.67       22.40     44.68 o 
   0   0  24      214.81      234.77     30.32 o 
   1   0  24      299.04      363.16     27.81 o 
   2   0  24       15.61       10.82     15.42 o 
   3   0  24      131.08      110.69     22.69 o 
   4   0  24      122.88      108.54     23.94 o 
   5   0  24       57.24       60.75     18.58 o 
   1   1  24      169.20      192.21     16.49 o 
   2   1  24      220.50      203.43     11.88 o 
   3   1  24        8.08       10.78      8.29 o 
   4   1  24       93.05       80.87     11.22 o 
   5   1  24       26.49       24.72      6.29 o 
   0   2  24      248.42      271.73     21.70 o 
   1   2  24        1.82       10.38      4.73 o 
   2   2  24        0.22        0.02     10.84 o 
   3   2  24       41.99       36.57      8.82 o 
   4   2  24        6.08        9.98      5.25 o 
   5   2  24       45.76       29.11     10.89 o 
   1   3  24      145.73      182.95     12.12 o 
   2   3  24       10.08       16.24      8.98 o 
   3   3  24       80.17      128.30     13.87 o 
   4   3  24       45.94       43.19      8.77 o 
   5   3  24        6.65       19.95      5.66 o 
   0   4  24      946.82     1099.25     54.82 o 
   1   4  24       57.56       40.06      5.97 o 
   2   4  24       14.55       14.96      6.61 o 
   3   4  24       11.89       11.11      6.33 o 
   4   4  24        1.59       12.74      6.49 o 
   5   4  24       39.91       33.23      7.47 o 
   1   5  24       27.11       23.99      4.82 o 
   2   5  24       31.40       30.19      5.68 o 
   3   5  24      171.71      187.52     15.17 o 
   4   5  24       70.93       30.00      5.56 o 
   5   5  24       36.02       27.81      7.77 o 
   0   6  24       43.53       34.42      7.75 o 
   1   6  24        0.03        2.67     10.03 o 
   2   6  24       30.82       26.56      6.11 o 
   3   6  24        1.24        4.38      4.74 o 
   4   6  24       14.73       44.87     11.19 o 
   5   6  24        0.03        5.89      3.93 o 
   1   7  24       18.70       28.23     11.64 o 
   2   7  24        2.29        7.62      4.89 o 
   3   7  24        3.80       15.04      7.15 o 
   4   7  24        0.82        6.85      5.04 o 
   5   7  24       24.34       20.67      8.81 o 
   0   8  24       49.19       50.12     13.12 o 
   1   8  24      106.97      117.29     10.93 o 
   2   8  24        5.67       14.02      7.05 o 
   3   8  24       30.77       24.72      7.03 o 
   4   8  24        3.87        9.81      6.73 o 
   5   8  24        2.37       -3.92     15.02 o 
   1   9  24       63.48       84.68     11.14 o 
   2   9  24       24.04       16.30      6.96 o 
   3   9  24       12.04       10.21      8.14 o 
   4   9  24       17.38       18.40      5.77 o 
   5   9  24       72.18       46.78     15.72 o 
   0  10  24        0.05        3.09      9.83 o 
   1  10  24        0.02        2.44      3.74 o 
   2  10  24        4.36        8.00      6.79 o 
   3  10  24        0.51       10.96      8.60 o 
   4  10  24        6.86        2.35      9.28 o 
   1  11  24        4.51        4.03      7.65 o 
   2  11  24        1.11        7.11      5.00 o 
   3  11  24        1.17        2.59      7.17 o 
   4  11  24        6.29        4.57     18.30 o 
   0  12  24        4.67        6.76     16.63 o 
   1  12  24       44.30       18.43     18.83 o 
   2  12  24        5.02        3.79      5.43 o 
   3  12  24       22.07        5.48      6.90 o 
   4  12  24        1.29       25.73     19.33 o 
   1  13  24        1.06        3.21      8.45 o 
   2  13  24        1.12        6.08     16.12 o 
   3  13  24       29.53        7.64     13.51 o 
   0  14  24        1.24      -33.40     36.82 o 
   1  14  24        0.13        8.68     15.60 o 
   1   1  25       88.17       73.45      9.51 o 
   2   1  25      131.23      155.85     17.18 o 
   3   1  25       38.47       31.65      5.55 o 
   4   1  25      144.30      160.50     14.25 o 
   5   1  25        2.97       18.02      6.22 o 
   0   2  25      343.88      337.70     23.70 o 
   1   2  25      488.53      474.13     22.12 o 
   2   2  25      334.32      388.22     24.92 o 
   3   2  25        0.64       12.21      6.41 o 
   4   2  25        1.42        9.76      5.91 o 
   5   2  25       33.43       24.74      5.82 o 
   1   3  25       22.30       18.45      6.69 o 
   2   3  25      140.34      159.94     14.64 o 
   3   3  25       27.58       16.64      6.79 o 
   4   3  25       18.20       14.90      5.12 o 
   5   3  25       21.26       16.34      6.28 o 
   0   4  25       38.77       27.75      8.73 o 
   1   4  25        0.00       10.75      7.69 o 
   2   4  25       93.93      171.78     16.17 o 
   3   4  25       14.52       30.34     10.60 o 
   4   4  25        8.42       18.22      6.29 o 
   5   4  25        0.30        8.33      9.38 o 
   1   5  25       41.08       37.41      7.63 o 
   2   5  25       17.22       12.86      5.22 o 
   3   5  25        8.25       18.53      7.32 o 
   4   5  25        4.82        9.55      5.93 o 
   5   5  25       11.50       23.60      9.86 o 
   0   6  25       24.48       12.29      8.60 o 
   1   6  25       88.57       87.07      9.12 o 
   2   6  25        4.87        8.96      9.91 o 
   3   6  25       11.64       20.81      6.45 o 
   4   6  25        6.66       11.98      4.93 o 
   5   6  25        1.37        8.46     10.95 o 
   1   7  25        3.88       12.29      6.08 o 
   2   7  25       12.07       17.51      5.33 o 
   3   7  25        8.90       14.52      5.71 o 
   4   7  25        1.72        9.60      4.62 o 
   5   7  25        4.52       18.64      8.99 o 
   0   8  25        9.92       14.26      9.34 o 
   1   8  25        0.05        7.70      7.13 o 
   2   8  25        4.82        7.32     11.81 o 
   3   8  25       17.77       13.25      5.85 o 
   4   8  25        2.80        1.84      7.88 o 
   5   8  25        2.43        8.25     10.51 o 
   1   9  25        0.74        3.62      4.29 o 
   2   9  25        1.74        4.58      5.53 o 
   3   9  25       35.10       21.24      7.13 o 
   4   9  25        7.22        5.77      6.67 o 
   5   9  25        0.45       14.24     11.58 o 
   0  10  25       81.60       61.86     12.43 o 
   1  10  25        1.83        2.37      8.26 o 
   2  10  25      104.08       84.21     14.36 o 
   3  10  25        0.02        3.02     12.05 o 
   4  10  25        3.33      -28.57     40.07 o 
   1  11  25       28.53       21.63      9.09 o 
   2  11  25       53.23       20.23     26.47 o 
   3  11  25        5.62        6.71      5.76 o 
   4  11  25        9.93       20.10     22.75 o 
   0  12  25        4.36       12.34     13.08 o 
   1  12  25       14.59        6.81      7.70 o 
   2  12  25       20.71        9.77      9.98 o 
   3  12  25        7.15        5.52      4.43 o 
   1  13  25       18.06        5.19      7.92 o 
   2  13  25        5.60        1.29      7.29 o 
   3  13  25       22.99       54.87     41.10 o 
   1  14  25       13.49       25.41     20.07 o 
   0   0  26       65.71       40.10     17.86 o 
   1   0  26      156.25      158.98     31.33 o 
   2   0  26        0.28        6.23      8.53 o 
   3   0  26       31.91       27.30     10.95 o 
   4   0  26      225.40      226.78     20.74 o 
   5   0  26        2.63       24.49     10.06 o 
   1   1  26       50.38       65.98      8.91 o 
   2   1  26       30.47       25.17      9.90 o 
   3   1  26        0.24        8.07      7.52 o 
   4   1  26        0.71        3.15     12.14 o 
   5   1  26        1.32        8.03      4.64 o 
   0   2  26        9.87       18.45     12.87 o 
   1   2  26       13.18       14.36      6.09 o 
   2   2  26      549.62      676.02     34.31 o 
   3   2  26        4.09       19.40      7.77 o 
   4   2  26        0.85        3.65      8.27 o 
   5   2  26       24.58       21.79      7.74 o 
   1   3  26        0.22        7.05      6.18 o 
   2   3  26        1.64        0.43      5.41 o 
   3   3  26       11.06       10.59      6.20 o 
   4   3  26       49.19       30.34      8.43 o 
   5   3  26        1.13       26.90     11.98 o 
   0   4  26      149.36      159.79     16.70 o 
   1   4  26        7.33        9.62      4.53 o 
   2   4  26      249.49      278.23     24.69 o 
   3   4  26       13.81       17.04      7.28 o 
   4   4  26        0.42       13.45      6.34 o 
   5   4  26        0.01       11.19     13.70 o 
   1   5  26        0.18        7.77      9.94 o 
   2   5  26       11.59       11.51      3.91 o 
   3   5  26        0.81        2.46      5.15 o 
   4   5  26       56.64       41.52      9.76 o 
   5   5  26        9.22        7.42     11.97 o 
   0   6  26        5.05        2.33      9.91 o 
   1   6  26        0.40        4.74      7.66 o 
   2   6  26       64.87       81.29     14.95 o 
   3   6  26        0.03       20.98      7.94 o 
   4   6  26       12.17        4.76     10.13 o 
   5   6  26        0.29       19.35     16.91 o 
   1   7  26        5.96       15.93      6.73 o 
   2   7  26       35.98       39.61      8.82 o 
   3   7  26        6.66        5.76      8.33 o 
   4   7  26        0.43        9.88      6.58 o 
   5   7  26        2.49       15.49     10.49 o 
   0   8  26      131.14      134.80     17.06 o 
   1   8  26       29.06       16.52      7.78 o 
   2   8  26       13.94       27.51     16.05 o 
   3   8  26        1.14       11.90      6.26 o 
   4   8  26       10.36        5.07     23.21 o 
   5   8  26       12.19        6.13      9.03 o 
   1   9  26        8.98       12.43      5.03 o 
   2   9  26        5.73       12.29      6.12 o 
   3   9  26       19.55       14.93     10.42 o 
   4   9  26        0.01        8.10      8.17 o 
   5   9  26        8.94       29.94     15.23 o 
   0  10  26      223.62      230.75     47.37 o 
   1  10  26       91.61       87.13     14.66 o 
   2  10  26        1.70        4.77      6.74 o 
   3  10  26       52.93       21.42     20.89 o 
   1  11  26        1.75        8.98      7.36 o 
   2  11  26        3.26       -0.77     11.02 o 
   4  11  26        1.60       29.75     27.04 o 
   0  12  26       11.70       11.20     10.48 o 
   1  12  26       14.88        8.38      6.69 o 
   2  12  26       21.04        8.64     11.63 o 
   1  13  26        1.02        0.65     11.19 o 
   1   1  27       54.14       30.94     10.86 o 
   2   1  27        0.64        7.64      8.79 o 
   3   1  27      265.05      241.22     21.82 o 
   4   1  27        1.48       17.56      6.28 o 
   0   2  27       87.00       76.01     15.66 o 
   1   2  27      365.11      426.36     23.13 o 
   2   2  27       52.59       49.57     10.12 o 
   3   2  27        0.38        7.93      7.81 o 
   4   2  27        5.50       17.29      5.40 o 
   1   3  27        3.70       11.04      6.36 o 
   2   3  27       43.47       66.16     11.32 o 
   3   3  27       42.32       32.89      6.70 o 
   4   3  27        1.56       13.76      6.06 o 
   5   3  27        1.64       27.46     12.77 o 
   0   4  27       39.28       43.24     12.89 o 
   1   4  27       73.55       53.30     10.01 o 
   2   4  27       36.97       24.19     11.64 o 
   3   4  27       14.34       11.98      6.09 o 
   4   4  27        1.75       15.60      6.59 o 
   5   4  27       11.12       20.21     12.07 o 
   1   5  27       13.39       11.85      5.40 o 
   2   5  27       45.35       46.84      8.96 o 
   3   5  27       51.94       38.03     11.79 o 
   4   5  27        0.76       25.04      7.35 o 
   5   5  27       28.97       31.16     14.66 o 
   0   6  27       13.97       29.09      9.70 o 
   1   6  27       99.21      127.02     14.45 o 
   2   6  27        4.59       24.50      7.59 o 
   3   6  27        2.98       12.78      5.82 o 
   4   6  27       15.59       20.33     10.80 o 
   5   6  27        0.19        9.98      6.11 o 
   1   7  27       14.86       17.63      9.25 o 
   2   7  27       31.33       20.99      6.33 o 
   3   7  27       19.83       17.89      4.23 o 
   4   7  27       14.21       12.23     15.57 o 
   5   7  27        3.52       23.96     10.15 o 
   0   8  27      152.64      160.30     30.40 o 
   1   8  27       52.08       67.90     24.91 o 
   2   8  27       32.02       26.11      9.02 o 
   3   8  27        2.02       19.52      5.73 o 
   4   8  27        6.97       21.89      8.83 o 
   5   8  27        0.37        4.87      8.52 o 
   1   9  27        1.36        5.17      7.65 o 
   2   9  27        4.11       16.41      5.76 o 
   3   9  27        0.13        4.54      5.68 o 
   4   9  27       27.31       21.82     10.16 o 
   0  10  27        8.17       25.51      8.67 o 
   1  10  27        0.39        9.81      9.67 o 
   2  10  27       43.73       13.97      9.78 o 
   1  11  27        6.57       15.63      7.95 o 
   2  11  27        1.15        4.88     10.63 o 
   0  12  27       14.31        0.70     17.29 o 
   1  12  27        0.35        3.89      7.13 o 
   0   0  28       22.72       23.34     14.72 o 
   1   0  28       74.19       49.90     13.59 o 
   2   0  28       35.40       50.62     15.23 o 
   3   0  28        3.56        3.22      3.80 o 
   4   0  28      233.43      249.32     71.63 o 
   1   1  28       66.20       37.91      8.43 o 
   2   1  28        0.91       15.88      7.34 o 
   3   1  28       23.43       10.25      9.40 o 
   4   1  28       24.56       28.02      8.83 o 
   0   2  28      109.91       78.97     18.32 o 
   1   2  28      163.48      156.98     14.59 o 
   2   2  28        1.40        1.77      9.86 o 
   3   2  28       35.19       39.86      9.81 o 
   4   2  28        8.81        3.65      6.51 o 
   1   3  28        1.43       17.26     10.15 o 
   2   3  28        0.01        9.98      6.94 o 
   3   3  28        6.64       17.59      6.39 o 
   4   3  28        0.44        8.05      5.61 o 
   0   4  28       62.21       36.17     15.56 o 
   1   4  28        6.02        2.67      6.35 o 
   2   4  28       11.94       11.24      8.10 o 
   3   4  28       44.68       41.94      8.67 o 
   4   4  28       32.25       23.56      8.37 o 
   1   5  28       35.90       29.41      8.04 o 
   2   5  28       66.56       48.22     11.10 o 
   3   5  28       27.64       20.74      6.48 o 
   4   5  28       57.26       37.16     14.38 o 
   0   6  28       12.43       14.06     13.98 o 
   1   6  28        2.88       16.58      5.66 o 
   2   6  28       77.21       66.31     11.98 o 
   3   6  28        0.88        7.56      4.67 o 
   4   6  28        0.21       19.51      9.69 o 
   1   7  28        0.65       22.15      8.82 o 
   2   7  28        0.17        5.30      6.18 o 
   3   7  28       28.52       22.65      9.20 o 
   4   7  28        3.29       29.36     13.68 o 
   0   8  28       15.56       17.31      8.06 o 
   1   8  28       66.66       57.82      9.68 o 
   2   8  28        5.44        5.71      7.79 o 
   3   8  28        9.63        7.23      7.09 o 
   4   8  28        0.03       11.54      8.43 o 
   1   9  28        5.59       14.51      4.84 o 
   2   9  28       14.50        8.69      5.27 o 
   3   9  28        0.51       29.63     56.98 o 
   4   9  28        3.24       14.84     30.15 o 
   0  10  28        0.11       31.75     29.10 o 
   1  10  28       28.57       22.72     14.05 o 
   2  10  28        0.12       39.79     34.67 o 
   1  11  28        0.61        3.23      6.39 o 
   2  11  28        9.18      -22.98     22.98 o 
   1  12  28        0.30       46.21     32.05 o 
   1   1  29        7.51       19.11      7.44 o 
   2   1  29       38.35       32.49      7.30 o 
   3   1  29        2.50       25.90      9.26 o 
   4   1  29        5.17       15.98      5.82 o 
   0   2  29      145.39      146.34     23.60 o 
   1   2  29       20.19       33.71      8.76 o 
   2   2  29       98.27      108.96      9.67 o 
   3   2  29        3.89        9.77      6.59 o 
   4   2  29        0.95       26.24     10.38 o 
   1   3  29       66.99       79.84     11.54 o 
   2   3  29        0.21       11.69      8.24 o 
   3   3  29        3.68       11.76      4.67 o 
   4   3  29        0.15       15.35     11.99 o 
   0   4  29        5.15       30.83     15.99 o 
   1   4  29        0.00        3.85      5.58 o 
   2   4  29       11.92       14.12      5.66 o 
   3   4  29        0.00       -0.68      5.10 o 
   4   4  29        0.93       11.07     10.63 o 
   1   5  29        0.00       18.13      7.93 o 
   2   5  29        5.20       10.85      7.30 o 
   3   5  29        2.90       10.58      5.89 o 
   4   5  29        1.64       -2.25     20.33 o 
   0   6  29       17.68       13.11     10.37 o 
   1   6  29        4.19       12.08      5.15 o 
   2   6  29        0.93       17.73      7.77 o 
   3   6  29        3.65       14.71      7.24 o 
   4   6  29        2.54       20.55     10.48 o 
   1   7  29        9.11        5.95      4.06 o 
   2   7  29       16.24        9.97      6.52 o 
   3   7  29        5.90       11.05      7.78 o 
   4   7  29        7.50       18.06      8.90 o 
   0   8  29       20.17       22.66      8.27 o 
   1   8  29       16.55        9.24      7.15 o 
   2   8  29       16.49        4.01      8.32 o 
   3   8  29        1.93        8.50      6.66 o 
   4   8  29        5.11        8.34      4.94 o 
   1   9  29        8.00       12.27      5.48 o 
   2   9  29       17.98       14.98     11.63 o 
   3   9  29        4.12       -4.59     20.26 o 
   2  10  29       41.26       28.19     21.92 o 
   2  11  29        7.75       29.56     22.59 o 
   0   0  30       13.73        7.28     12.95 o 
   1   0  30       30.18       33.63     11.86 o 
   2   0  30        9.24       -1.01      9.76 o 
   3   0  30       14.26       20.94      7.82 o 
   1   1  30       34.40       27.37      6.79 o 
   2   1  30       16.58       32.15      9.70 o 
   3   1  30       22.48       17.55      5.63 o 
   0   2  30       42.53       22.73     13.06 o 
   1   2  30       76.89       73.52      8.57 o 
   2   2  30        5.93       12.11      6.05 o 
   3   2  30        0.79        9.60      4.06 o 
   1   3  30        1.18       11.84      6.96 o 
   2   3  30        8.14       27.03      7.99 o 
   3   3  30       22.43        8.03      9.65 o 
   4   3  30       13.73       47.94     35.98 o 
   0   4  30      215.77      219.23     29.40 o 
   1   4  30      167.43      163.91     24.87 o 
   2   4  30       10.50       23.55      7.14 o 
   3   4  30        9.40       17.77     13.59 o 
   4   4  30       28.16       67.11     53.69 o 
   1   5  30        0.52        6.59      8.42 o 
   2   5  30        0.38        8.69      8.04 o 
   3   5  30       10.57       16.47     10.13 o 
   4   5  30        0.42       -1.97     38.38 o 
   0   6  30        0.24        8.32      7.01 o 
   1   6  30        4.44       12.42      7.34 o 
   2   6  30       25.39       26.06      8.62 o 
   3   6  30        0.03       10.47      9.44 o 
   4   6  30        0.00       21.24      8.23 o 
   1   7  30        0.00        2.96      4.59 o 
   2   7  30        7.98        9.80      9.51 o 
   3   7  30       29.30       17.41     15.96 o 
   4   7  30       41.39       19.61     21.21 o 
   0   8  30        0.10       19.05     26.66 o 
   1   8  30        4.46       19.23      9.20 o 
   2   8  30       34.80       35.48     11.40 o 
   3   8  30        3.78       16.89     16.26 o 
   4   8  30        1.44       14.22      9.42 o 
   1   9  30       23.10       24.09     17.75 o 
   3   9  30        0.02        8.72     13.52 o 
   1   1  31        1.07       27.85      9.44 o 
   2   1  31        6.61        8.56      7.34 o 
   3   1  31       24.64       30.80      9.77 o 
   0   2  31      150.99      155.42     31.04 o 
   1   2  31        7.62       19.17      5.03 o 
   2   2  31        0.94       17.82      6.81 o 
   3   2  31       12.71       10.03      8.75 o 
   1   3  31       45.13       34.19     12.77 o 
   2   3  31        3.41        8.02      6.35 o 
   3   3  31       12.12       30.36     13.10 o 
   0   4  31        8.53       22.96     10.81 o 
   1   4  31        5.85       19.38      5.77 o 
   2   4  31        2.73       18.22      5.71 o 
   3   4  31        3.06       10.58     12.63 o 
   1   5  31        3.18        3.30      7.39 o 
   2   5  31        7.97        1.57     13.09 o 
   3   5  31        4.97       26.41      9.84 o 
   0   6  31       12.76        9.80      9.92 o 
   1   6  31        3.25        8.59      8.90 o 
   2   6  31        2.74       -2.87     17.69 o 
   3   6  31        1.04       12.58      9.63 o 
   1   7  31        7.87       25.36     12.91 o 
   2   7  31       10.86       31.03     10.87 o 
   3   7  31       15.09       22.79      9.45 o 
   0   8  31       49.18       38.94     22.80 o 
   1   8  31        5.97        8.32     12.65 o 
   2   8  31       32.34       28.14     14.39 o 
   3   8  31       19.22       23.98      9.74 o 
   1   9  31        1.23       -3.12     34.43 o 
   0   0  32      205.85      208.14     73.70 o 
   1   0  32       27.38       29.31      9.72 o 
   2   0  32        2.82       19.50      7.96 o 
   1   1  32        3.22        8.75      5.91 o 
   2   1  32        1.30       17.77      7.64 o 
   0   2  32        0.59       15.52     13.11 o 
   1   2  32       14.60       25.25      6.41 o 
   2   2  32       21.33       23.53     10.55 o 
   1   3  32       15.37        8.07     12.07 o 
   2   3  32        8.97       20.13      9.81 o 
   0   4  32       24.10       11.41      9.46 o 
   1   4  32       13.36       41.11     11.82 o 
   2   4  32        9.38       28.82     11.30 o 
   1   5  32        1.26       18.89     10.06 o 
   2   5  32       96.15       73.27     26.55 o 
   3   5  32        5.24       15.16     13.02 o 
   0   6  32        6.55       -4.53     15.88 o 
   1   6  32        0.00        7.85     12.86 o 
   2   6  32       11.47       26.23     10.42 o 
   3   6  32        1.71      -22.25     58.83 o 
   1   7  32        0.04       14.90      9.12 o 
   2   7  32        0.05       10.72     13.84 o 
   3   7  32        2.22       52.41     38.16 o 
   0   8  32        1.53       15.29     19.05 o 
   1   8  32        1.80       13.17      9.68 o 
   2   8  32       20.56       10.01      8.65 o 
   3   8  32        2.87       11.79     17.54 o 
   1   1  33       10.18       33.75      9.74 o 
   0   2  33      183.08      197.10     46.26 o 
   1   2  33        2.05       16.75     15.69 o 
   1   3  33        9.60       33.18     14.11 o 
   2   3  33        3.69       -2.30     23.90 o 
   0   4  33        0.53      -11.24     17.32 o 
   1   4  33        0.06       21.17     13.54 o 
   2   4  33        3.48       18.33     10.18 o 
   1   5  33        0.63       18.49     15.09 o 
   2   5  33        4.94        2.21     13.98 o 
   0   6  33       34.07       21.27     21.99 o 
   1   6  33       13.34        6.13     16.91 o 
   2   6  33       13.40       10.53      8.56 o 
   1   7  33        3.14       16.85     14.15 o 
   2   7  33        0.89       18.15      9.08 o 
   0   8  33        5.16       23.81     15.11 o 
   1   8  33       27.74       27.55     10.97 o 
   2   8  33        0.45       26.44     12.55 o 
   0   4  34       38.09       30.39     36.42 o 
   1   5  34        0.40       38.35     32.88 o 
   0   6  34        1.13       22.05     15.52 o 
   1   6  34       21.44       26.90     14.36 o 
   1   7  34        1.10       31.53     11.64 o 
   0   8  34        5.30       44.04     32.98 o 
   1   8  34        1.07       22.74     15.41 o 
                                                 
